# Supplementary material for: Graphomotor memory in Exner’s area enhances word learning in the blind
Source: Commun Biol. 2021 Apr 6;4:443. doi: 10.1038/s42003-021-01971-z (PMC8024258; doi:10.1038/s42003-021-01971-z)
Supplement: Supplementary file 3 — Supplementary Data 1 [file 42003_2021_1971_MOESM3_ESM.xlsx]

## Sheet: Fig.2
accuracy	participant	group	condition	timing
95	261	blind	writing	immediate
75	261	blind	no-writing	immediate
100	264	blind	writing	immediate
80	264	blind	no-writing	immediate
100	265	blind	no-writing	immediate
75	265	blind	writing	immediate
70	268	blind	writing	immediate
75	268	blind	no-writing	immediate
95	274	blind	writing	immediate
95	274	blind	no-writing	immediate
95	277	blind	writing	immediate
100	277	blind	no-writing	immediate
95	286	blind	no-writing	immediate
95	286	blind	writing	immediate
100	289	blind	no-writing	immediate
95	289	blind	writing	immediate
100	320	blind	no-writing	immediate
95	320	blind	writing	immediate
100	344	blind	no-writing	immediate
100	344	blind	writing	immediate
100	345	blind	no-writing	immediate
95	345	blind	writing	immediate
100	347	blind	writing	immediate
85	347	blind	no-writing	immediate
100	305	sighted	no-writing	immediate
100	305	sighted	writing	immediate
100	272	sighted	no-writing	immediate
95	272	sighted	writing	immediate
85	287	sighted	no-writing	immediate
60	287	sighted	writing	immediate
90	299	sighted	no-writing	immediate
80	299	sighted	writing	immediate
95	302	sighted	no-writing	immediate
95	302	sighted	writing	immediate
80	303	sighted	no-writing	immediate
70	303	sighted	writing	immediate
90	310	sighted	writing	immediate
100	310	sighted	no-writing	immediate
90	312	sighted	writing	immediate
100	312	sighted	no-writing	immediate
100	323	sighted	writing	immediate
100	323	sighted	no-writing	immediate
80	356	sighted	writing	immediate
95	356	sighted	no-writing	immediate
90	481	sighted	no-writing	immediate
95	481	sighted	writing	immediate
100	484	sighted	writing	immediate
100	484	sighted	no-writing	immediate
95	485	sighted	no-writing	immediate
95	485	sighted	writing	immediate
100	497	sighted	no-writing	immediate
95	497	sighted	writing	immediate
100	504	sighted	writing	immediate
100	504	sighted	no-writing	immediate
90	510	sighted	no-writing	immediate
95	510	sighted	writing	immediate
100	568	sighted	no-writing	immediate
95	568	sighted	writing	immediate
90	573	sighted	writing	immediate
95	573	sighted	no-writing	immediate
95	261	blind	writing	delayed
60	261	blind	no-writing	delayed
30	264	blind	writing	delayed
45	264	blind	no-writing	delayed
70	265	blind	no-writing	delayed
75	265	blind	writing	delayed
70	268	blind	writing	delayed
40	268	blind	no-writing	delayed
70	274	blind	writing	delayed
95	274	blind	no-writing	delayed
55	277	blind	writing	delayed
30	277	blind	no-writing	delayed
85	286	blind	no-writing	delayed
70	286	blind	writing	delayed
50	289	blind	no-writing	delayed
55	289	blind	writing	delayed
80	320	blind	no-writing	delayed
90	320	blind	writing	delayed
95	344	blind	no-writing	delayed
80	344	blind	writing	delayed
85	345	blind	no-writing	delayed
60	345	blind	writing	delayed
85	347	blind	writing	delayed
40	347	blind	no-writing	delayed
60	305	sighted	no-writing	delayed
25	305	sighted	writing	delayed
35	272	sighted	no-writing	delayed
65	272	sighted	writing	delayed
60	287	sighted	no-writing	delayed
45	287	sighted	writing	delayed
65	299	sighted	no-writing	delayed
70	299	sighted	writing	delayed
35	302	sighted	no-writing	delayed
70	302	sighted	writing	delayed
35	303	sighted	no-writing	delayed
45	303	sighted	writing	delayed
60	310	sighted	writing	delayed
40	310	sighted	no-writing	delayed
50	312	sighted	writing	delayed
60	312	sighted	no-writing	delayed
70	323	sighted	writing	delayed
70	323	sighted	no-writing	delayed
35	356	sighted	writing	delayed
60	356	sighted	no-writing	delayed
60	481	sighted	no-writing	delayed
10	481	sighted	writing	delayed
90	484	sighted	writing	delayed
55	484	sighted	no-writing	delayed
95	485	sighted	no-writing	delayed
75	485	sighted	writing	delayed
95	497	sighted	no-writing	delayed
55	497	sighted	writing	delayed
40	504	sighted	writing	delayed
65	504	sighted	no-writing	delayed
50	510	sighted	no-writing	delayed
25	510	sighted	writing	delayed
80	568	sighted	no-writing	delayed
45	568	sighted	writing	delayed
65	573	sighted	writing	delayed
100	573	sighted	no-writing	delayed

## Sheet: Fig. 3a, 3b, 3c
signal	participant	group	period	condition	site
-0.123972	261	blind	study	writing	Exner
-0.0452499	344	blind	study	writing	Exner
-0.122202	320	blind	study	writing	Exner
0.025378	264	blind	study	writing	Exner
-0.024483	347	blind	study	writing	Exner
-0.0214808	345	blind	study	writing	Exner
0.0224835	286	blind	study	writing	Exner
-0.0390802	265	blind	study	writing	Exner
-0.00425246	268	blind	study	writing	Exner
-0.0310124	289	blind	study	writing	Exner
0.0274365	274	blind	study	writing	Exner
-0.00684504	277	blind	study	writing	Exner
0.0724848	320	blind	study	no-writing	Exner
0.12197	289	blind	study	no-writing	Exner
0.00143593	277	blind	study	no-writing	Exner
0.00117623	286	blind	study	no-writing	Exner
0.0542978	344	blind	study	no-writing	Exner
0.139533	347	blind	study	no-writing	Exner
0.00154171	345	blind	study	no-writing	Exner
-0.116147	268	blind	study	no-writing	Exner
0.0552067	261	blind	study	no-writing	Exner
-0.047254	274	blind	study	no-writing	Exner
-0.0165524	265	blind	study	no-writing	Exner
0.0198399	264	blind	study	no-writing	Exner
0.0486023	287	sighted	study	writing	Exner
0.0791939	573	sighted	study	writing	Exner
0.127051	481	sighted	study	writing	Exner
-0.0330878	305	sighted	study	writing	Exner
0.0125215	310	sighted	study	writing	Exner
0.00973012	312	sighted	study	writing	Exner
-0.0192256	510	sighted	study	writing	Exner
-0.0959039	568	sighted	study	writing	Exner
0.0346826	356	sighted	study	writing	Exner
0.0162166	323	sighted	study	writing	Exner
-0.00715422	272	sighted	study	writing	Exner
-0.0468715	497	sighted	study	writing	Exner
-0.0404259	485	sighted	study	writing	Exner
0.00513559	302	sighted	study	writing	Exner
0.18901	504	sighted	study	writing	Exner
0.102771	303	sighted	study	writing	Exner
-0.0429233	299	sighted	study	writing	Exner
-0.0151859	484	sighted	study	writing	Exner
-0.00575346	323	sighted	study	no-writing	Exner
0.0301507	312	sighted	study	no-writing	Exner
0.0186249	310	sighted	study	no-writing	Exner
-0.010985	510	sighted	study	no-writing	Exner
-0.014302	484	sighted	study	no-writing	Exner
0.0438146	485	sighted	study	no-writing	Exner
-0.0266898	272	sighted	study	no-writing	Exner
0.0501568	504	sighted	study	no-writing	Exner
-0.0237833	287	sighted	study	no-writing	Exner
0.0591306	481	sighted	study	no-writing	Exner
-0.0736367	303	sighted	study	no-writing	Exner
-0.0393542	573	sighted	study	no-writing	Exner
0.0736545	302	sighted	study	no-writing	Exner
-0.0278667	497	sighted	study	no-writing	Exner
-0.00191597	356	sighted	study	no-writing	Exner
0.0448209	305	sighted	study	no-writing	Exner
-0.119669	568	sighted	study	no-writing	Exner
-0.0633135	299	sighted	study	no-writing	Exner
0.283381	344	blind	test	writing	Exner
0.192684	274	blind	test	writing	Exner
0.317888	320	blind	test	writing	Exner
-0.0626059	277	blind	test	writing	Exner
-0.0660464	289	blind	test	writing	Exner
0.105882	345	blind	test	writing	Exner
0.400375	347	blind	test	writing	Exner
0.0657916	286	blind	test	writing	Exner
0.428082	268	blind	test	writing	Exner
0.651072	261	blind	test	writing	Exner
0.0537562	264	blind	test	writing	Exner
-0.0453536	265	blind	test	writing	Exner
-0.0020591	320	blind	test	no-writing	Exner
-0.185301	277	blind	test	no-writing	Exner
-0.441341	268	blind	test	no-writing	Exner
-0.0248899	264	blind	test	no-writing	Exner
0.0549577	344	blind	test	no-writing	Exner
-0.261193	265	blind	test	no-writing	Exner
-0.245394	286	blind	test	no-writing	Exner
-0.407106	261	blind	test	no-writing	Exner
-0.37593	289	blind	test	no-writing	Exner
0.315443	345	blind	test	no-writing	Exner
-0.144482	274	blind	test	no-writing	Exner
-0.47111	347	blind	test	no-writing	Exner
0.138443	356	sighted	test	writing	Exner
-0.0460663	568	sighted	test	writing	Exner
0.0400633	323	sighted	test	writing	Exner
0.189744	481	sighted	test	writing	Exner
-0.11754	510	sighted	test	writing	Exner
-0.191166	573	sighted	test	writing	Exner
-0.00265259	302	sighted	test	writing	Exner
0.0938227	287	sighted	test	writing	Exner
-0.333256	299	sighted	test	writing	Exner
0.0505277	504	sighted	test	writing	Exner
0.112448	485	sighted	test	writing	Exner
0.35128	310	sighted	test	writing	Exner
-0.0718266	272	sighted	test	writing	Exner
-0.0441515	303	sighted	test	writing	Exner
0.214855	312	sighted	test	writing	Exner
-0.292014	305	sighted	test	writing	Exner
0.224	484	sighted	test	writing	Exner
-0.0568554	497	sighted	test	writing	Exner
0.0680005	305	sighted	test	no-writing	Exner
-0.0512947	497	sighted	test	no-writing	Exner
0.274362	272	sighted	test	no-writing	Exner
-0.00483064	312	sighted	test	no-writing	Exner
-0.0348554	356	sighted	test	no-writing	Exner
-0.235304	310	sighted	test	no-writing	Exner
-0.106569	485	sighted	test	no-writing	Exner
0.103706	303	sighted	test	no-writing	Exner
-0.200174	573	sighted	test	no-writing	Exner
0.0244801	504	sighted	test	no-writing	Exner
0.41155	481	sighted	test	no-writing	Exner
0.245758	484	sighted	test	no-writing	Exner
-0.0104567	568	sighted	test	no-writing	Exner
0.0508789	287	sighted	test	no-writing	Exner
0.112534	510	sighted	test	no-writing	Exner
0.00131769	323	sighted	test	no-writing	Exner
-0.432974	299	sighted	test	no-writing	Exner
-0.159611	302	sighted	test	no-writing	Exner
-0.123972	261	blind	study	writing	Hippocampus
-0.0452499	344	blind	study	writing	Hippocampus
-0.122202	320	blind	study	writing	Hippocampus
0.025378	264	blind	study	writing	Hippocampus
-0.024483	347	blind	study	writing	Hippocampus
-0.0214808	345	blind	study	writing	Hippocampus
0.0224835	286	blind	study	writing	Hippocampus
-0.0390802	265	blind	study	writing	Hippocampus
-0.00425246	268	blind	study	writing	Hippocampus
-0.0310124	289	blind	study	writing	Hippocampus
0.0274365	274	blind	study	writing	Hippocampus
-0.00684504	277	blind	study	writing	Hippocampus
0.0724848	320	blind	study	no-writing	Hippocampus
0.12197	289	blind	study	no-writing	Hippocampus
0.00143593	277	blind	study	no-writing	Hippocampus
0.00117623	286	blind	study	no-writing	Hippocampus
0.0542978	344	blind	study	no-writing	Hippocampus
0.139533	347	blind	study	no-writing	Hippocampus
0.00154171	345	blind	study	no-writing	Hippocampus
-0.116147	268	blind	study	no-writing	Hippocampus
0.0552067	261	blind	study	no-writing	Hippocampus
-0.047254	274	blind	study	no-writing	Hippocampus
-0.0165524	265	blind	study	no-writing	Hippocampus
0.0198399	264	blind	study	no-writing	Hippocampus
0.0486023	287	sighted	study	writing	Hippocampus
0.0791939	573	sighted	study	writing	Hippocampus
0.127051	481	sighted	study	writing	Hippocampus
-0.0330878	305	sighted	study	writing	Hippocampus
0.0125215	310	sighted	study	writing	Hippocampus
0.00973012	312	sighted	study	writing	Hippocampus
-0.0192256	510	sighted	study	writing	Hippocampus
-0.0959039	568	sighted	study	writing	Hippocampus
0.0346826	356	sighted	study	writing	Hippocampus
0.0162166	323	sighted	study	writing	Hippocampus
-0.00715422	272	sighted	study	writing	Hippocampus
-0.0468715	497	sighted	study	writing	Hippocampus
-0.0404259	485	sighted	study	writing	Hippocampus
0.00513559	302	sighted	study	writing	Hippocampus
0.18901	504	sighted	study	writing	Hippocampus
0.102771	303	sighted	study	writing	Hippocampus
-0.0429233	299	sighted	study	writing	Hippocampus
-0.0151859	484	sighted	study	writing	Hippocampus
-0.00575346	323	sighted	study	no-writing	Hippocampus
0.0301507	312	sighted	study	no-writing	Hippocampus
0.0186249	310	sighted	study	no-writing	Hippocampus
-0.010985	510	sighted	study	no-writing	Hippocampus
-0.014302	484	sighted	study	no-writing	Hippocampus
0.0438146	485	sighted	study	no-writing	Hippocampus
-0.0266898	272	sighted	study	no-writing	Hippocampus
0.0501568	504	sighted	study	no-writing	Hippocampus
-0.0237833	287	sighted	study	no-writing	Hippocampus
0.0591306	481	sighted	study	no-writing	Hippocampus
-0.0736367	303	sighted	study	no-writing	Hippocampus
-0.0393542	573	sighted	study	no-writing	Hippocampus
0.0736545	302	sighted	study	no-writing	Hippocampus
-0.0278667	497	sighted	study	no-writing	Hippocampus
-0.00191597	356	sighted	study	no-writing	Hippocampus
0.0448209	305	sighted	study	no-writing	Hippocampus
-0.119669	568	sighted	study	no-writing	Hippocampus
-0.0633135	299	sighted	study	no-writing	Hippocampus
0.283381	344	blind	test	writing	Hippocampus
0.192684	274	blind	test	writing	Hippocampus
0.317888	320	blind	test	writing	Hippocampus
-0.0626059	277	blind	test	writing	Hippocampus
-0.0660464	289	blind	test	writing	Hippocampus
0.105882	345	blind	test	writing	Hippocampus
0.400375	347	blind	test	writing	Hippocampus
0.0657916	286	blind	test	writing	Hippocampus
0.428082	268	blind	test	writing	Hippocampus
0.651072	261	blind	test	writing	Hippocampus
0.0537562	264	blind	test	writing	Hippocampus
-0.0453536	265	blind	test	writing	Hippocampus
-0.0020591	320	blind	test	no-writing	Hippocampus
-0.185301	277	blind	test	no-writing	Hippocampus
-0.441341	268	blind	test	no-writing	Hippocampus
-0.0248899	264	blind	test	no-writing	Hippocampus
0.0549577	344	blind	test	no-writing	Hippocampus
-0.261193	265	blind	test	no-writing	Hippocampus
-0.245394	286	blind	test	no-writing	Hippocampus
-0.407106	261	blind	test	no-writing	Hippocampus
-0.37593	289	blind	test	no-writing	Hippocampus
0.315443	345	blind	test	no-writing	Hippocampus
-0.144482	274	blind	test	no-writing	Hippocampus
-0.47111	347	blind	test	no-writing	Hippocampus
0.138443	356	sighted	test	writing	Hippocampus
-0.0460663	568	sighted	test	writing	Hippocampus
0.0400633	323	sighted	test	writing	Hippocampus
0.189744	481	sighted	test	writing	Hippocampus
-0.11754	510	sighted	test	writing	Hippocampus
-0.191166	573	sighted	test	writing	Hippocampus
-0.00265259	302	sighted	test	writing	Hippocampus
0.0938227	287	sighted	test	writing	Hippocampus
-0.333256	299	sighted	test	writing	Hippocampus
0.0505277	504	sighted	test	writing	Hippocampus
0.112448	485	sighted	test	writing	Hippocampus
0.35128	310	sighted	test	writing	Hippocampus
-0.0718266	272	sighted	test	writing	Hippocampus
-0.0441515	303	sighted	test	writing	Hippocampus
0.214855	312	sighted	test	writing	Hippocampus
-0.292014	305	sighted	test	writing	Hippocampus
0.224	484	sighted	test	writing	Hippocampus
-0.0568554	497	sighted	test	writing	Hippocampus
0.0680005	305	sighted	test	no-writing	Hippocampus
-0.0512947	497	sighted	test	no-writing	Hippocampus
0.274362	272	sighted	test	no-writing	Hippocampus
-0.00483064	312	sighted	test	no-writing	Hippocampus
-0.0348554	356	sighted	test	no-writing	Hippocampus
-0.235304	310	sighted	test	no-writing	Hippocampus
-0.106569	485	sighted	test	no-writing	Hippocampus
0.103706	303	sighted	test	no-writing	Hippocampus
-0.200174	573	sighted	test	no-writing	Hippocampus
0.0244801	504	sighted	test	no-writing	Hippocampus
0.41155	481	sighted	test	no-writing	Hippocampus
0.245758	484	sighted	test	no-writing	Hippocampus
-0.0104567	568	sighted	test	no-writing	Hippocampus
0.0508789	287	sighted	test	no-writing	Hippocampus
0.112534	510	sighted	test	no-writing	Hippocampus
0.00131769	323	sighted	test	no-writing	Hippocampus
-0.432974	299	sighted	test	no-writing	Hippocampus
-0.159611	302	sighted	test	no-writing	Hippocampus

## Sheet: Fig. 4
Z	participant	period	group	condition	RDM	site
-0.024	261	study	blind	writing	motor	Exner
0.09	261	study	blind	no-writing	motor	Exner
-0.008	261	test	blind	writing	motor	Exner
0.002	261	test	blind	no-writing	motor	Exner
-0.092	264	study	blind	writing	motor	Exner
-0.009	264	study	blind	no-writing	motor	Exner
-0.017	264	test	blind	writing	motor	Exner
0.015	264	test	blind	no-writing	motor	Exner
0.072	265	study	blind	writing	motor	Exner
0.006	265	study	blind	no-writing	motor	Exner
0.091	265	test	blind	writing	motor	Exner
-0.059	265	test	blind	no-writing	motor	Exner
0.055	268	study	blind	writing	motor	Exner
-0.042	268	study	blind	no-writing	motor	Exner
-0.015	268	test	blind	writing	motor	Exner
-0.041	268	test	blind	no-writing	motor	Exner
0.082	274	study	blind	writing	motor	Exner
0.035	274	study	blind	no-writing	motor	Exner
-0.057	274	test	blind	writing	motor	Exner
-0.08	274	test	blind	no-writing	motor	Exner
0.027	277	study	blind	writing	motor	Exner
-0.088	277	study	blind	no-writing	motor	Exner
-0.026	277	test	blind	writing	motor	Exner
0.324	277	test	blind	no-writing	motor	Exner
-0.013	286	study	blind	writing	motor	Exner
-0.07	286	study	blind	no-writing	motor	Exner
0.116	286	test	blind	writing	motor	Exner
-0.044	286	test	blind	no-writing	motor	Exner
0.006	289	study	blind	writing	motor	Exner
0.067	289	study	blind	no-writing	motor	Exner
-0.023	289	test	blind	writing	motor	Exner
0.021	289	test	blind	no-writing	motor	Exner
0.02	320	study	blind	writing	motor	Exner
-0.054	320	study	blind	no-writing	motor	Exner
0.002	320	test	blind	writing	motor	Exner
-0.011	320	test	blind	no-writing	motor	Exner
0.13	344	study	blind	writing	motor	Exner
-0.061	344	study	blind	no-writing	motor	Exner
-0.101	344	test	blind	writing	motor	Exner
0.02	344	test	blind	no-writing	motor	Exner
0.004	345	study	blind	writing	motor	Exner
-0.018	345	study	blind	no-writing	motor	Exner
0.127	345	test	blind	writing	motor	Exner
0.01	345	test	blind	no-writing	motor	Exner
0.233	347	study	blind	writing	motor	Exner
-0.024	347	study	blind	no-writing	motor	Exner
0.102	347	test	blind	writing	motor	Exner
-0.054	347	test	blind	no-writing	motor	Exner
0.011	287	study	sighted	writing	motor	Exner
-0.028	287	study	sighted	no-writing	motor	Exner
-0.033	287	test	sighted	writing	motor	Exner
0.036	287	test	sighted	no-writing	motor	Exner
-0.122	299	study	sighted	writing	motor	Exner
-0.006	299	study	sighted	no-writing	motor	Exner
-0.011	299	test	sighted	writing	motor	Exner
-0.029	299	test	sighted	no-writing	motor	Exner
0.097	302	study	sighted	writing	motor	Exner
-0.094	302	study	sighted	no-writing	motor	Exner
0.082	302	test	sighted	writing	motor	Exner
-0.034	302	test	sighted	no-writing	motor	Exner
0.079	303	study	sighted	writing	motor	Exner
0.023	303	study	sighted	no-writing	motor	Exner
-0.033	303	test	sighted	writing	motor	Exner
-0.002	303	test	sighted	no-writing	motor	Exner
0	310	study	sighted	writing	motor	Exner
-0.024	310	study	sighted	no-writing	motor	Exner
-0.054	310	test	sighted	writing	motor	Exner
-0.009	310	test	sighted	no-writing	motor	Exner
-0.016	272	study	sighted	writing	motor	Exner
0.106	272	study	sighted	no-writing	motor	Exner
0.068	272	test	sighted	writing	motor	Exner
0.105	272	test	sighted	no-writing	motor	Exner
0.03	312	study	sighted	writing	motor	Exner
0.008	312	study	sighted	no-writing	motor	Exner
0.155	312	test	sighted	writing	motor	Exner
-0.09	312	test	sighted	no-writing	motor	Exner
0.011	305	study	sighted	writing	motor	Exner
-0.019	305	study	sighted	no-writing	motor	Exner
0.086	305	test	sighted	writing	motor	Exner
0.2	305	test	sighted	no-writing	motor	Exner
-0.007	323	study	sighted	writing	motor	Exner
-0.047	323	study	sighted	no-writing	motor	Exner
-0.078	323	test	sighted	writing	motor	Exner
-0.009	323	test	sighted	no-writing	motor	Exner
-0.079	356	study	sighted	writing	motor	Exner
-0.062	356	study	sighted	no-writing	motor	Exner
-0.056	356	test	sighted	writing	motor	Exner
0.059	356	test	sighted	no-writing	motor	Exner
0.136	568	study	sighted	writing	motor	Exner
-0.01	568	study	sighted	no-writing	motor	Exner
0.126	568	test	sighted	writing	motor	Exner
-0.079	568	test	sighted	no-writing	motor	Exner
-0.048	481	study	sighted	writing	motor	Exner
0.045	481	study	sighted	no-writing	motor	Exner
-0.045	481	test	sighted	writing	motor	Exner
-0.003	481	test	sighted	no-writing	motor	Exner
-0.009	510	study	sighted	writing	motor	Exner
-0.068	510	study	sighted	no-writing	motor	Exner
0.079	510	test	sighted	writing	motor	Exner
-0.007	510	test	sighted	no-writing	motor	Exner
0.026	484	study	sighted	writing	motor	Exner
-0.08	484	study	sighted	no-writing	motor	Exner
-0.03	484	test	sighted	writing	motor	Exner
-0.028	484	test	sighted	no-writing	motor	Exner
0.084	504	study	sighted	writing	motor	Exner
-0.079	504	study	sighted	no-writing	motor	Exner
0.021	504	test	sighted	writing	motor	Exner
-0.033	504	test	sighted	no-writing	motor	Exner
-0.02	485	study	sighted	writing	motor	Exner
-0.016	485	study	sighted	no-writing	motor	Exner
-0.084	485	test	sighted	writing	motor	Exner
0.038	485	test	sighted	no-writing	motor	Exner
-0.025	573	study	sighted	writing	motor	Exner
-0.091	573	study	sighted	no-writing	motor	Exner
-0.008	573	test	sighted	writing	motor	Exner
0.019	573	test	sighted	no-writing	motor	Exner
0.162	497	study	sighted	writing	motor	Exner
-0.06	497	study	sighted	no-writing	motor	Exner
-0.055	497	test	sighted	writing	motor	Exner
0.031	497	test	sighted	no-writing	motor	Exner
-0.022	261	study	blind	writing	syllabic	Exner
-0.047	261	study	blind	no-writing	syllabic	Exner
-0.007	261	test	blind	writing	syllabic	Exner
0.016	261	test	blind	no-writing	syllabic	Exner
0.091	264	study	blind	writing	syllabic	Exner
-0.048	264	study	blind	no-writing	syllabic	Exner
-0.134	264	test	blind	writing	syllabic	Exner
0.079	264	test	blind	no-writing	syllabic	Exner
0.109	265	study	blind	writing	syllabic	Exner
-0.035	265	study	blind	no-writing	syllabic	Exner
-0.031	265	test	blind	writing	syllabic	Exner
-0.113	265	test	blind	no-writing	syllabic	Exner
-0.032	268	study	blind	writing	syllabic	Exner
0.07	268	study	blind	no-writing	syllabic	Exner
0	268	test	blind	writing	syllabic	Exner
-0.11	268	test	blind	no-writing	syllabic	Exner
-0.032	274	study	blind	writing	syllabic	Exner
0.022	274	study	blind	no-writing	syllabic	Exner
-0.007	274	test	blind	writing	syllabic	Exner
-0.15	274	test	blind	no-writing	syllabic	Exner
-0.124	277	study	blind	writing	syllabic	Exner
-0.02	277	study	blind	no-writing	syllabic	Exner
0.006	277	test	blind	writing	syllabic	Exner
-0.014	277	test	blind	no-writing	syllabic	Exner
0.016	286	study	blind	writing	syllabic	Exner
0.028	286	study	blind	no-writing	syllabic	Exner
-0.009	286	test	blind	writing	syllabic	Exner
0.185	286	test	blind	no-writing	syllabic	Exner
0.033	289	study	blind	writing	syllabic	Exner
0.036	289	study	blind	no-writing	syllabic	Exner
-0.044	289	test	blind	writing	syllabic	Exner
0.048	289	test	blind	no-writing	syllabic	Exner
-0.1	320	study	blind	writing	syllabic	Exner
0	320	study	blind	no-writing	syllabic	Exner
0.032	320	test	blind	writing	syllabic	Exner
0.105	320	test	blind	no-writing	syllabic	Exner
-0.028	344	study	blind	writing	syllabic	Exner
0.007	344	study	blind	no-writing	syllabic	Exner
0.023	344	test	blind	writing	syllabic	Exner
-0.033	344	test	blind	no-writing	syllabic	Exner
-0.083	345	study	blind	writing	syllabic	Exner
-0.009	345	study	blind	no-writing	syllabic	Exner
0.067	345	test	blind	writing	syllabic	Exner
0.119	345	test	blind	no-writing	syllabic	Exner
0.142	347	study	blind	writing	syllabic	Exner
-0.004	347	study	blind	no-writing	syllabic	Exner
-0.016	347	test	blind	writing	syllabic	Exner
0.016	347	test	blind	no-writing	syllabic	Exner
0.005	287	study	sighted	writing	syllabic	Exner
-0.071	287	study	sighted	no-writing	syllabic	Exner
-0.011	287	test	sighted	writing	syllabic	Exner
-0.003	287	test	sighted	no-writing	syllabic	Exner
0.158	299	study	sighted	writing	syllabic	Exner
-0.02	299	study	sighted	no-writing	syllabic	Exner
0.027	299	test	sighted	writing	syllabic	Exner
-0.045	299	test	sighted	no-writing	syllabic	Exner
-0.096	302	study	sighted	writing	syllabic	Exner
-0.175	302	study	sighted	no-writing	syllabic	Exner
0.142	302	test	sighted	writing	syllabic	Exner
-0.11	302	test	sighted	no-writing	syllabic	Exner
-0.035	303	study	sighted	writing	syllabic	Exner
0.09	303	study	sighted	no-writing	syllabic	Exner
-0.082	303	test	sighted	writing	syllabic	Exner
-0.106	303	test	sighted	no-writing	syllabic	Exner
0.056	310	study	sighted	writing	syllabic	Exner
-0.05	310	study	sighted	no-writing	syllabic	Exner
0.126	310	test	sighted	writing	syllabic	Exner
0.059	310	test	sighted	no-writing	syllabic	Exner
0.117	272	study	sighted	writing	syllabic	Exner
0.074	272	study	sighted	no-writing	syllabic	Exner
0.139	272	test	sighted	writing	syllabic	Exner
-0.001	272	test	sighted	no-writing	syllabic	Exner
0.053	312	study	sighted	writing	syllabic	Exner
0.02	312	study	sighted	no-writing	syllabic	Exner
0.049	312	test	sighted	writing	syllabic	Exner
0.06	312	test	sighted	no-writing	syllabic	Exner
-0.003	305	study	sighted	writing	syllabic	Exner
0.065	305	study	sighted	no-writing	syllabic	Exner
0.068	305	test	sighted	writing	syllabic	Exner
0.114	305	test	sighted	no-writing	syllabic	Exner
0.016	323	study	sighted	writing	syllabic	Exner
-0.124	323	study	sighted	no-writing	syllabic	Exner
-0.142	323	test	sighted	writing	syllabic	Exner
0.038	323	test	sighted	no-writing	syllabic	Exner
-0.026	356	study	sighted	writing	syllabic	Exner
-0.006	356	study	sighted	no-writing	syllabic	Exner
-0.044	356	test	sighted	writing	syllabic	Exner
-0.065	356	test	sighted	no-writing	syllabic	Exner
-0.021	568	study	sighted	writing	syllabic	Exner
-0.026	568	study	sighted	no-writing	syllabic	Exner
0.021	568	test	sighted	writing	syllabic	Exner
-0.038	568	test	sighted	no-writing	syllabic	Exner
-0.018	481	study	sighted	writing	syllabic	Exner
0.091	481	study	sighted	no-writing	syllabic	Exner
0.013	481	test	sighted	writing	syllabic	Exner
-0.049	481	test	sighted	no-writing	syllabic	Exner
-0.048	510	study	sighted	writing	syllabic	Exner
-0.04	510	study	sighted	no-writing	syllabic	Exner
-0.086	510	test	sighted	writing	syllabic	Exner
-0.052	510	test	sighted	no-writing	syllabic	Exner
-0.081	484	study	sighted	writing	syllabic	Exner
0.036	484	study	sighted	no-writing	syllabic	Exner
-0.011	484	test	sighted	writing	syllabic	Exner
0.022	484	test	sighted	no-writing	syllabic	Exner
-0.007	504	study	sighted	writing	syllabic	Exner
0.071	504	study	sighted	no-writing	syllabic	Exner
0.006	504	test	sighted	writing	syllabic	Exner
0.004	504	test	sighted	no-writing	syllabic	Exner
-0.122	485	study	sighted	writing	syllabic	Exner
-0.049	485	study	sighted	no-writing	syllabic	Exner
-0.047	485	test	sighted	writing	syllabic	Exner
-0.068	485	test	sighted	no-writing	syllabic	Exner
-0.009	573	study	sighted	writing	syllabic	Exner
0.038	573	study	sighted	no-writing	syllabic	Exner
0.127	573	test	sighted	writing	syllabic	Exner
-0.055	573	test	sighted	no-writing	syllabic	Exner
0.043	497	study	sighted	writing	syllabic	Exner
-0.117	497	study	sighted	no-writing	syllabic	Exner
0.141	497	test	sighted	writing	syllabic	Exner
-0.036	497	test	sighted	no-writing	syllabic	Exner
0.022	261	study	blind	writing	semantic	Exner
-0.023	261	study	blind	no-writing	semantic	Exner
0.118	261	test	blind	writing	semantic	Exner
0.048	261	test	blind	no-writing	semantic	Exner
0.092	264	study	blind	writing	semantic	Exner
-0.07	264	study	blind	no-writing	semantic	Exner
-0.069	264	test	blind	writing	semantic	Exner
0.003	264	test	blind	no-writing	semantic	Exner
-0.023	265	study	blind	writing	semantic	Exner
0.056	265	study	blind	no-writing	semantic	Exner
-0.082	265	test	blind	writing	semantic	Exner
0.023	265	test	blind	no-writing	semantic	Exner
-0.038	268	study	blind	writing	semantic	Exner
-0.057	268	study	blind	no-writing	semantic	Exner
-0.052	268	test	blind	writing	semantic	Exner
0.072	268	test	blind	no-writing	semantic	Exner
-0.006	274	study	blind	writing	semantic	Exner
-0.118	274	study	blind	no-writing	semantic	Exner
0.011	274	test	blind	writing	semantic	Exner
-0.027	274	test	blind	no-writing	semantic	Exner
0.018	277	study	blind	writing	semantic	Exner
-0.041	277	study	blind	no-writing	semantic	Exner
0.229	277	test	blind	writing	semantic	Exner
-0.029	277	test	blind	no-writing	semantic	Exner
0	286	study	blind	writing	semantic	Exner
-0.054	286	study	blind	no-writing	semantic	Exner
0.026	286	test	blind	writing	semantic	Exner
-0.05	286	test	blind	no-writing	semantic	Exner
-0.022	289	study	blind	writing	semantic	Exner
-0.111	289	study	blind	no-writing	semantic	Exner
0.016	289	test	blind	writing	semantic	Exner
-0.051	289	test	blind	no-writing	semantic	Exner
0.027	320	study	blind	writing	semantic	Exner
-0.008	320	study	blind	no-writing	semantic	Exner
0.004	320	test	blind	writing	semantic	Exner
0.035	320	test	blind	no-writing	semantic	Exner
-0.015	344	study	blind	writing	semantic	Exner
0.035	344	study	blind	no-writing	semantic	Exner
0.021	344	test	blind	writing	semantic	Exner
-0.034	344	test	blind	no-writing	semantic	Exner
-0.038	345	study	blind	writing	semantic	Exner
0.137	345	study	blind	no-writing	semantic	Exner
0.016	345	test	blind	writing	semantic	Exner
-0.051	345	test	blind	no-writing	semantic	Exner
0.014	347	study	blind	writing	semantic	Exner
-0.071	347	study	blind	no-writing	semantic	Exner
0.056	347	test	blind	writing	semantic	Exner
0.004	347	test	blind	no-writing	semantic	Exner
-0.058	287	study	sighted	writing	semantic	Exner
-0.041	287	study	sighted	no-writing	semantic	Exner
-0.011	287	test	sighted	writing	semantic	Exner
0.057	287	test	sighted	no-writing	semantic	Exner
-0.023	299	study	sighted	writing	semantic	Exner
-0.016	299	study	sighted	no-writing	semantic	Exner
-0.035	299	test	sighted	writing	semantic	Exner
-0.026	299	test	sighted	no-writing	semantic	Exner
0.045	302	study	sighted	writing	semantic	Exner
0.059	302	study	sighted	no-writing	semantic	Exner
-0.02	302	test	sighted	writing	semantic	Exner
0.049	302	test	sighted	no-writing	semantic	Exner
0.152	303	study	sighted	writing	semantic	Exner
0.086	303	study	sighted	no-writing	semantic	Exner
-0.021	303	test	sighted	writing	semantic	Exner
-0.022	303	test	sighted	no-writing	semantic	Exner
-0.064	310	study	sighted	writing	semantic	Exner
0.116	310	study	sighted	no-writing	semantic	Exner
-0.076	310	test	sighted	writing	semantic	Exner
0.055	310	test	sighted	no-writing	semantic	Exner
0.008	272	study	sighted	writing	semantic	Exner
-0.013	272	study	sighted	no-writing	semantic	Exner
0.009	272	test	sighted	writing	semantic	Exner
0.111	272	test	sighted	no-writing	semantic	Exner
0.019	312	study	sighted	writing	semantic	Exner
0.118	312	study	sighted	no-writing	semantic	Exner
0.099	312	test	sighted	writing	semantic	Exner
-0.052	312	test	sighted	no-writing	semantic	Exner
0.023	305	study	sighted	writing	semantic	Exner
-0.036	305	study	sighted	no-writing	semantic	Exner
0.02	305	test	sighted	writing	semantic	Exner
0.115	305	test	sighted	no-writing	semantic	Exner
-0.054	323	study	sighted	writing	semantic	Exner
-0.082	323	study	sighted	no-writing	semantic	Exner
-0.045	323	test	sighted	writing	semantic	Exner
0.095	323	test	sighted	no-writing	semantic	Exner
-0.035	356	study	sighted	writing	semantic	Exner
0.013	356	study	sighted	no-writing	semantic	Exner
0.006	356	test	sighted	writing	semantic	Exner
-0.01	356	test	sighted	no-writing	semantic	Exner
0.088	568	study	sighted	writing	semantic	Exner
-0.059	568	study	sighted	no-writing	semantic	Exner
0.057	568	test	sighted	writing	semantic	Exner
-0.068	568	test	sighted	no-writing	semantic	Exner
0.026	481	study	sighted	writing	semantic	Exner
0.024	481	study	sighted	no-writing	semantic	Exner
0.024	481	test	sighted	writing	semantic	Exner
0.056	481	test	sighted	no-writing	semantic	Exner
0.087	510	study	sighted	writing	semantic	Exner
-0.029	510	study	sighted	no-writing	semantic	Exner
-0.055	510	test	sighted	writing	semantic	Exner
-0.021	510	test	sighted	no-writing	semantic	Exner
-0.001	484	study	sighted	writing	semantic	Exner
0.123	484	study	sighted	no-writing	semantic	Exner
0.061	484	test	sighted	writing	semantic	Exner
-0.04	484	test	sighted	no-writing	semantic	Exner
0.189	504	study	sighted	writing	semantic	Exner
0.084	504	study	sighted	no-writing	semantic	Exner
-0.042	504	test	sighted	writing	semantic	Exner
0.048	504	test	sighted	no-writing	semantic	Exner
-0.032	485	study	sighted	writing	semantic	Exner
0.096	485	study	sighted	no-writing	semantic	Exner
-0.038	485	test	sighted	writing	semantic	Exner
-0.022	485	test	sighted	no-writing	semantic	Exner
-0.058	573	study	sighted	writing	semantic	Exner
0.002	573	study	sighted	no-writing	semantic	Exner
-0.027	573	test	sighted	writing	semantic	Exner
0.03	573	test	sighted	no-writing	semantic	Exner
-0.005	497	study	sighted	writing	semantic	Exner
-0.036	497	study	sighted	no-writing	semantic	Exner
-0.079	497	test	sighted	writing	semantic	Exner
-0.02	497	test	sighted	no-writing	semantic	Exner
-0.002	261	study	blind	writing	semantic	Hippocampus
-0.079	261	study	blind	no-writing	semantic	Hippocampus
0	261	test	blind	writing	semantic	Hippocampus
-0.055	261	test	blind	no-writing	semantic	Hippocampus
-0.078	264	study	blind	writing	semantic	Hippocampus
-0.04	264	study	blind	no-writing	semantic	Hippocampus
-0.051	264	test	blind	writing	semantic	Hippocampus
0.036	264	test	blind	no-writing	semantic	Hippocampus
0.061	265	study	blind	writing	semantic	Hippocampus
-0.021	265	study	blind	no-writing	semantic	Hippocampus
-0.008	265	test	blind	writing	semantic	Hippocampus
-0.043	265	test	blind	no-writing	semantic	Hippocampus
-0.004	268	study	blind	writing	semantic	Hippocampus
0.022	268	study	blind	no-writing	semantic	Hippocampus
-0.037	268	test	blind	writing	semantic	Hippocampus
0.004	268	test	blind	no-writing	semantic	Hippocampus
-0.023	274	study	blind	writing	semantic	Hippocampus
-0.018	274	study	blind	no-writing	semantic	Hippocampus
0.125	274	test	blind	writing	semantic	Hippocampus
-0.086	274	test	blind	no-writing	semantic	Hippocampus
0.038	277	study	blind	writing	semantic	Hippocampus
-0.06	277	study	blind	no-writing	semantic	Hippocampus
0.082	277	test	blind	writing	semantic	Hippocampus
-0.089	277	test	blind	no-writing	semantic	Hippocampus
-0.007	286	study	blind	writing	semantic	Hippocampus
-0.046	286	study	blind	no-writing	semantic	Hippocampus
-0.012	286	test	blind	writing	semantic	Hippocampus
-0.026	286	test	blind	no-writing	semantic	Hippocampus
-0.088	289	study	blind	writing	semantic	Hippocampus
0.03	289	study	blind	no-writing	semantic	Hippocampus
0.106	289	test	blind	writing	semantic	Hippocampus
-0.08	289	test	blind	no-writing	semantic	Hippocampus
0.063	320	study	blind	writing	semantic	Hippocampus
-0.072	320	study	blind	no-writing	semantic	Hippocampus
-0.099	320	test	blind	writing	semantic	Hippocampus
-0.008	320	test	blind	no-writing	semantic	Hippocampus
0.139	344	study	blind	writing	semantic	Hippocampus
-0.013	344	study	blind	no-writing	semantic	Hippocampus
-0.015	344	test	blind	writing	semantic	Hippocampus
-0.046	344	test	blind	no-writing	semantic	Hippocampus
0.053	345	study	blind	writing	semantic	Hippocampus
-0.09	345	study	blind	no-writing	semantic	Hippocampus
0.018	345	test	blind	writing	semantic	Hippocampus
0	345	test	blind	no-writing	semantic	Hippocampus
0.01	347	study	blind	writing	semantic	Hippocampus
-0.041	347	study	blind	no-writing	semantic	Hippocampus
0.117	347	test	blind	writing	semantic	Hippocampus
-0.074	347	test	blind	no-writing	semantic	Hippocampus
-0.098	287	study	sighted	writing	semantic	Hippocampus
0.049	287	study	sighted	no-writing	semantic	Hippocampus
-0.019	287	test	sighted	writing	semantic	Hippocampus
-0.029	287	test	sighted	no-writing	semantic	Hippocampus
-0.063	299	study	sighted	writing	semantic	Hippocampus
-0.032	299	study	sighted	no-writing	semantic	Hippocampus
-0.066	299	test	sighted	writing	semantic	Hippocampus
-0.035	299	test	sighted	no-writing	semantic	Hippocampus
0.036	302	study	sighted	writing	semantic	Hippocampus
-0.01	302	study	sighted	no-writing	semantic	Hippocampus
0.012	302	test	sighted	writing	semantic	Hippocampus
0.134	302	test	sighted	no-writing	semantic	Hippocampus
0.008	303	study	sighted	writing	semantic	Hippocampus
-0.048	303	study	sighted	no-writing	semantic	Hippocampus
-0.023	303	test	sighted	writing	semantic	Hippocampus
-0.015	303	test	sighted	no-writing	semantic	Hippocampus
0.011	310	study	sighted	writing	semantic	Hippocampus
0.061	310	study	sighted	no-writing	semantic	Hippocampus
0.025	310	test	sighted	writing	semantic	Hippocampus
0.091	310	test	sighted	no-writing	semantic	Hippocampus
-0.016	272	study	sighted	writing	semantic	Hippocampus
-0.005	272	study	sighted	no-writing	semantic	Hippocampus
-0.007	272	test	sighted	writing	semantic	Hippocampus
-0.044	272	test	sighted	no-writing	semantic	Hippocampus
0.062	312	study	sighted	writing	semantic	Hippocampus
-0.043	312	study	sighted	no-writing	semantic	Hippocampus
0.079	312	test	sighted	writing	semantic	Hippocampus
-0.037	312	test	sighted	no-writing	semantic	Hippocampus
0.034	305	study	sighted	writing	semantic	Hippocampus
0.125	305	study	sighted	no-writing	semantic	Hippocampus
0.028	305	test	sighted	writing	semantic	Hippocampus
0.071	305	test	sighted	no-writing	semantic	Hippocampus
-0.023	323	study	sighted	writing	semantic	Hippocampus
-0.073	323	study	sighted	no-writing	semantic	Hippocampus
0.115	323	test	sighted	writing	semantic	Hippocampus
0.005	323	test	sighted	no-writing	semantic	Hippocampus
-0.013	356	study	sighted	writing	semantic	Hippocampus
-0.016	356	study	sighted	no-writing	semantic	Hippocampus
-0.015	356	test	sighted	writing	semantic	Hippocampus
-0.013	356	test	sighted	no-writing	semantic	Hippocampus
0.104	568	study	sighted	writing	semantic	Hippocampus
-0.02	568	study	sighted	no-writing	semantic	Hippocampus
-0.002	568	test	sighted	writing	semantic	Hippocampus
-0.007	568	test	sighted	no-writing	semantic	Hippocampus
-0.051	481	study	sighted	writing	semantic	Hippocampus
-0.012	481	study	sighted	no-writing	semantic	Hippocampus
-0.041	481	test	sighted	writing	semantic	Hippocampus
0.044	481	test	sighted	no-writing	semantic	Hippocampus
0.022	510	study	sighted	writing	semantic	Hippocampus
0.005	510	study	sighted	no-writing	semantic	Hippocampus
-0.044	510	test	sighted	writing	semantic	Hippocampus
0.063	510	test	sighted	no-writing	semantic	Hippocampus
0.046	484	study	sighted	writing	semantic	Hippocampus
-0.013	484	study	sighted	no-writing	semantic	Hippocampus
-0.045	484	test	sighted	writing	semantic	Hippocampus
-0.005	484	test	sighted	no-writing	semantic	Hippocampus
0.045	504	study	sighted	writing	semantic	Hippocampus
-0.027	504	study	sighted	no-writing	semantic	Hippocampus
0.024	504	test	sighted	writing	semantic	Hippocampus
0.035	504	test	sighted	no-writing	semantic	Hippocampus
-0.047	485	study	sighted	writing	semantic	Hippocampus
0.132	485	study	sighted	no-writing	semantic	Hippocampus
0.015	485	test	sighted	writing	semantic	Hippocampus
0.177	485	test	sighted	no-writing	semantic	Hippocampus
-0.024	573	study	sighted	writing	semantic	Hippocampus
0.024	573	study	sighted	no-writing	semantic	Hippocampus
0.007	573	test	sighted	writing	semantic	Hippocampus
-0.044	573	test	sighted	no-writing	semantic	Hippocampus
-0.068	497	study	sighted	writing	semantic	Hippocampus
-0.031	497	study	sighted	no-writing	semantic	Hippocampus
0.002	497	test	sighted	writing	semantic	Hippocampus
0.015	497	test	sighted	no-writing	semantic	Hippocampus
0.009	261	study	blind	writing	motor	Hippocampus
-0.027	261	study	blind	no-writing	motor	Hippocampus
-0.049	261	test	blind	writing	motor	Hippocampus
-0.057	261	test	blind	no-writing	motor	Hippocampus
-0.034	264	study	blind	writing	motor	Hippocampus
0.028	264	study	blind	no-writing	motor	Hippocampus
0.044	264	test	blind	writing	motor	Hippocampus
-0.006	264	test	blind	no-writing	motor	Hippocampus
0.119	265	study	blind	writing	motor	Hippocampus
0.005	265	study	blind	no-writing	motor	Hippocampus
0.035	265	test	blind	writing	motor	Hippocampus
-0.006	265	test	blind	no-writing	motor	Hippocampus
0.06	268	study	blind	writing	motor	Hippocampus
0.022	268	study	blind	no-writing	motor	Hippocampus
-0.011	268	test	blind	writing	motor	Hippocampus
-0.008	268	test	blind	no-writing	motor	Hippocampus
-0.034	274	study	blind	writing	motor	Hippocampus
-0.07	274	study	blind	no-writing	motor	Hippocampus
-0.022	274	test	blind	writing	motor	Hippocampus
-0.075	274	test	blind	no-writing	motor	Hippocampus
-0.075	277	study	blind	writing	motor	Hippocampus
-0.045	277	study	blind	no-writing	motor	Hippocampus
-0.078	277	test	blind	writing	motor	Hippocampus
0.119	277	test	blind	no-writing	motor	Hippocampus
-0.019	286	study	blind	writing	motor	Hippocampus
-0.047	286	study	blind	no-writing	motor	Hippocampus
0.051	286	test	blind	writing	motor	Hippocampus
-0.017	286	test	blind	no-writing	motor	Hippocampus
-0.09	289	study	blind	writing	motor	Hippocampus
-0.009	289	study	blind	no-writing	motor	Hippocampus
-0.026	289	test	blind	writing	motor	Hippocampus
-0.041	289	test	blind	no-writing	motor	Hippocampus
0.008	320	study	blind	writing	motor	Hippocampus
-0.05	320	study	blind	no-writing	motor	Hippocampus
-0.072	320	test	blind	writing	motor	Hippocampus
-0.124	320	test	blind	no-writing	motor	Hippocampus
0.042	344	study	blind	writing	motor	Hippocampus
0.118	344	study	blind	no-writing	motor	Hippocampus
0.083	344	test	blind	writing	motor	Hippocampus
-0.07	344	test	blind	no-writing	motor	Hippocampus
-0.024	345	study	blind	writing	motor	Hippocampus
0.017	345	study	blind	no-writing	motor	Hippocampus
0.057	345	test	blind	writing	motor	Hippocampus
0.002	345	test	blind	no-writing	motor	Hippocampus
0.138	347	study	blind	writing	motor	Hippocampus
-0.034	347	study	blind	no-writing	motor	Hippocampus
0.252	347	test	blind	writing	motor	Hippocampus
0.014	347	test	blind	no-writing	motor	Hippocampus
-0.071	287	study	sighted	writing	motor	Hippocampus
-0.065	287	study	sighted	no-writing	motor	Hippocampus
-0.047	287	test	sighted	writing	motor	Hippocampus
-0.021	287	test	sighted	no-writing	motor	Hippocampus
0.063	299	study	sighted	writing	motor	Hippocampus
-0.01	299	study	sighted	no-writing	motor	Hippocampus
0.077	299	test	sighted	writing	motor	Hippocampus
0.044	299	test	sighted	no-writing	motor	Hippocampus
0.098	302	study	sighted	writing	motor	Hippocampus
0.032	302	study	sighted	no-writing	motor	Hippocampus
0	302	test	sighted	writing	motor	Hippocampus
-0.042	302	test	sighted	no-writing	motor	Hippocampus
-0.014	303	study	sighted	writing	motor	Hippocampus
0.065	303	study	sighted	no-writing	motor	Hippocampus
-0.062	303	test	sighted	writing	motor	Hippocampus
-0.034	303	test	sighted	no-writing	motor	Hippocampus
-0.009	310	study	sighted	writing	motor	Hippocampus
0.044	310	study	sighted	no-writing	motor	Hippocampus
-0.029	310	test	sighted	writing	motor	Hippocampus
0.076	310	test	sighted	no-writing	motor	Hippocampus
-0.011	272	study	sighted	writing	motor	Hippocampus
-0.051	272	study	sighted	no-writing	motor	Hippocampus
0.007	272	test	sighted	writing	motor	Hippocampus
-0.006	272	test	sighted	no-writing	motor	Hippocampus
0.039	312	study	sighted	writing	motor	Hippocampus
-0.014	312	study	sighted	no-writing	motor	Hippocampus
-0.006	312	test	sighted	writing	motor	Hippocampus
-0.036	312	test	sighted	no-writing	motor	Hippocampus
-0.019	305	study	sighted	writing	motor	Hippocampus
-0.064	305	study	sighted	no-writing	motor	Hippocampus
0.011	305	test	sighted	writing	motor	Hippocampus
0.219	305	test	sighted	no-writing	motor	Hippocampus
0.081	323	study	sighted	writing	motor	Hippocampus
0.078	323	study	sighted	no-writing	motor	Hippocampus
0.127	323	test	sighted	writing	motor	Hippocampus
0.043	323	test	sighted	no-writing	motor	Hippocampus
0.148	356	study	sighted	writing	motor	Hippocampus
0.083	356	study	sighted	no-writing	motor	Hippocampus
-0.051	356	test	sighted	writing	motor	Hippocampus
-0.084	356	test	sighted	no-writing	motor	Hippocampus
0.016	568	study	sighted	writing	motor	Hippocampus
0.011	568	study	sighted	no-writing	motor	Hippocampus
-0.035	568	test	sighted	writing	motor	Hippocampus
-0.031	568	test	sighted	no-writing	motor	Hippocampus
-0.048	481	study	sighted	writing	motor	Hippocampus
0.035	481	study	sighted	no-writing	motor	Hippocampus
-0.046	481	test	sighted	writing	motor	Hippocampus
-0.059	481	test	sighted	no-writing	motor	Hippocampus
0.047	510	study	sighted	writing	motor	Hippocampus
0.136	510	study	sighted	no-writing	motor	Hippocampus
-0.029	510	test	sighted	writing	motor	Hippocampus
-0.036	510	test	sighted	no-writing	motor	Hippocampus
-0.003	484	study	sighted	writing	motor	Hippocampus
-0.04	484	study	sighted	no-writing	motor	Hippocampus
-0.082	484	test	sighted	writing	motor	Hippocampus
-0.025	484	test	sighted	no-writing	motor	Hippocampus
0.054	504	study	sighted	writing	motor	Hippocampus
0.026	504	study	sighted	no-writing	motor	Hippocampus
0.137	504	test	sighted	writing	motor	Hippocampus
0.067	504	test	sighted	no-writing	motor	Hippocampus
-0.003	485	study	sighted	writing	motor	Hippocampus
0.001	485	study	sighted	no-writing	motor	Hippocampus
-0.047	485	test	sighted	writing	motor	Hippocampus
0.049	485	test	sighted	no-writing	motor	Hippocampus
-0.036	573	study	sighted	writing	motor	Hippocampus
0	573	study	sighted	no-writing	motor	Hippocampus
-0.05	573	test	sighted	writing	motor	Hippocampus
-0.054	573	test	sighted	no-writing	motor	Hippocampus
-0.045	497	study	sighted	writing	motor	Hippocampus
-0.079	497	study	sighted	no-writing	motor	Hippocampus
-0.049	497	test	sighted	writing	motor	Hippocampus
0.017	497	test	sighted	no-writing	motor	Hippocampus
0.073	261	study	blind	writing	syllabic	Hippocampus
0.06	261	study	blind	no-writing	syllabic	Hippocampus
0.082	261	test	blind	writing	syllabic	Hippocampus
0.137	261	test	blind	no-writing	syllabic	Hippocampus
-0.002	264	study	blind	writing	syllabic	Hippocampus
0.031	264	study	blind	no-writing	syllabic	Hippocampus
-0.025	264	test	blind	writing	syllabic	Hippocampus
0.037	264	test	blind	no-writing	syllabic	Hippocampus
-0.016	265	study	blind	writing	syllabic	Hippocampus
0.1	265	study	blind	no-writing	syllabic	Hippocampus
-0.01	265	test	blind	writing	syllabic	Hippocampus
-0.016	265	test	blind	no-writing	syllabic	Hippocampus
-0.016	268	study	blind	writing	syllabic	Hippocampus
0.233	268	study	blind	no-writing	syllabic	Hippocampus
0.061	268	test	blind	writing	syllabic	Hippocampus
-0.008	268	test	blind	no-writing	syllabic	Hippocampus
-0.062	274	study	blind	writing	syllabic	Hippocampus
0.09	274	study	blind	no-writing	syllabic	Hippocampus
-0.074	274	test	blind	writing	syllabic	Hippocampus
-0.07	274	test	blind	no-writing	syllabic	Hippocampus
0.041	277	study	blind	writing	syllabic	Hippocampus
-0.006	277	study	blind	no-writing	syllabic	Hippocampus
0.134	277	test	blind	writing	syllabic	Hippocampus
-0.033	277	test	blind	no-writing	syllabic	Hippocampus
-0.104	286	study	blind	writing	syllabic	Hippocampus
-0.046	286	study	blind	no-writing	syllabic	Hippocampus
-0.1	286	test	blind	writing	syllabic	Hippocampus
0.015	286	test	blind	no-writing	syllabic	Hippocampus
-0.095	289	study	blind	writing	syllabic	Hippocampus
0.035	289	study	blind	no-writing	syllabic	Hippocampus
-0.059	289	test	blind	writing	syllabic	Hippocampus
-0.02	289	test	blind	no-writing	syllabic	Hippocampus
-0.014	320	study	blind	writing	syllabic	Hippocampus
-0.001	320	study	blind	no-writing	syllabic	Hippocampus
0.013	320	test	blind	writing	syllabic	Hippocampus
0.132	320	test	blind	no-writing	syllabic	Hippocampus
-0.007	344	study	blind	writing	syllabic	Hippocampus
0.017	344	study	blind	no-writing	syllabic	Hippocampus
-0.087	344	test	blind	writing	syllabic	Hippocampus
0.011	344	test	blind	no-writing	syllabic	Hippocampus
-0.153	345	study	blind	writing	syllabic	Hippocampus
-0.026	345	study	blind	no-writing	syllabic	Hippocampus
0.079	345	test	blind	writing	syllabic	Hippocampus
0.046	345	test	blind	no-writing	syllabic	Hippocampus
0.158	347	study	blind	writing	syllabic	Hippocampus
-0.006	347	study	blind	no-writing	syllabic	Hippocampus
-0.02	347	test	blind	writing	syllabic	Hippocampus
0.053	347	test	blind	no-writing	syllabic	Hippocampus
-0.017	287	study	sighted	writing	syllabic	Hippocampus
0.003	287	study	sighted	no-writing	syllabic	Hippocampus
0.02	287	test	sighted	writing	syllabic	Hippocampus
-0.057	287	test	sighted	no-writing	syllabic	Hippocampus
0.011	299	study	sighted	writing	syllabic	Hippocampus
-0.039	299	study	sighted	no-writing	syllabic	Hippocampus
0.07	299	test	sighted	writing	syllabic	Hippocampus
-0.056	299	test	sighted	no-writing	syllabic	Hippocampus
0.128	302	study	sighted	writing	syllabic	Hippocampus
-0.049	302	study	sighted	no-writing	syllabic	Hippocampus
0.011	302	test	sighted	writing	syllabic	Hippocampus
0.055	302	test	sighted	no-writing	syllabic	Hippocampus
0.029	303	study	sighted	writing	syllabic	Hippocampus
0.02	303	study	sighted	no-writing	syllabic	Hippocampus
-0.026	303	test	sighted	writing	syllabic	Hippocampus
-0.083	303	test	sighted	no-writing	syllabic	Hippocampus
0.021	310	study	sighted	writing	syllabic	Hippocampus
0.042	310	study	sighted	no-writing	syllabic	Hippocampus
-0.056	310	test	sighted	writing	syllabic	Hippocampus
0.065	310	test	sighted	no-writing	syllabic	Hippocampus
-0.009	272	study	sighted	writing	syllabic	Hippocampus
-0.029	272	study	sighted	no-writing	syllabic	Hippocampus
0.029	272	test	sighted	writing	syllabic	Hippocampus
-0.059	272	test	sighted	no-writing	syllabic	Hippocampus
-0.004	312	study	sighted	writing	syllabic	Hippocampus
0.038	312	study	sighted	no-writing	syllabic	Hippocampus
0.06	312	test	sighted	writing	syllabic	Hippocampus
-0.015	312	test	sighted	no-writing	syllabic	Hippocampus
-0.057	305	study	sighted	writing	syllabic	Hippocampus
0.012	305	study	sighted	no-writing	syllabic	Hippocampus
0.008	305	test	sighted	writing	syllabic	Hippocampus
-0.028	305	test	sighted	no-writing	syllabic	Hippocampus
0.041	323	study	sighted	writing	syllabic	Hippocampus
-0.024	323	study	sighted	no-writing	syllabic	Hippocampus
0.047	323	test	sighted	writing	syllabic	Hippocampus
-0.044	323	test	sighted	no-writing	syllabic	Hippocampus
0.044	356	study	sighted	writing	syllabic	Hippocampus
0.081	356	study	sighted	no-writing	syllabic	Hippocampus
-0.14	356	test	sighted	writing	syllabic	Hippocampus
-0.02	356	test	sighted	no-writing	syllabic	Hippocampus
0.136	568	study	sighted	writing	syllabic	Hippocampus
0.019	568	study	sighted	no-writing	syllabic	Hippocampus
0.168	568	test	sighted	writing	syllabic	Hippocampus
0.124	568	test	sighted	no-writing	syllabic	Hippocampus
-0.072	481	study	sighted	writing	syllabic	Hippocampus
-0.052	481	study	sighted	no-writing	syllabic	Hippocampus
-0.016	481	test	sighted	writing	syllabic	Hippocampus
0.091	481	test	sighted	no-writing	syllabic	Hippocampus
0.09	510	study	sighted	writing	syllabic	Hippocampus
0.193	510	study	sighted	no-writing	syllabic	Hippocampus
-0.051	510	test	sighted	writing	syllabic	Hippocampus
0.019	510	test	sighted	no-writing	syllabic	Hippocampus
-0.023	484	study	sighted	writing	syllabic	Hippocampus
0.025	484	study	sighted	no-writing	syllabic	Hippocampus
0.014	484	test	sighted	writing	syllabic	Hippocampus
-0.01	484	test	sighted	no-writing	syllabic	Hippocampus
0.052	504	study	sighted	writing	syllabic	Hippocampus
-0.015	504	study	sighted	no-writing	syllabic	Hippocampus
-0.036	504	test	sighted	writing	syllabic	Hippocampus
-0.026	504	test	sighted	no-writing	syllabic	Hippocampus
-0.03	485	study	sighted	writing	syllabic	Hippocampus
-0.063	485	study	sighted	no-writing	syllabic	Hippocampus
-0.019	485	test	sighted	writing	syllabic	Hippocampus
-0.009	485	test	sighted	no-writing	syllabic	Hippocampus
0.184	573	study	sighted	writing	syllabic	Hippocampus
0.036	573	study	sighted	no-writing	syllabic	Hippocampus
0.05	573	test	sighted	writing	syllabic	Hippocampus
-0.009	573	test	sighted	no-writing	syllabic	Hippocampus
0.171	497	study	sighted	writing	syllabic	Hippocampus
-0.068	497	study	sighted	no-writing	syllabic	Hippocampus
-0.127	497	test	sighted	writing	syllabic	Hippocampus
0.009	497	test	sighted	no-writing	syllabic	Hippocampus

## Sheet: Fig. 5a, 5b
Z	participant	period	group	condition	rdm	site
-0.009	261	study	blind	writing	semantic	IFG
0.069	261	study	blind	no-writing	semantic	IFG
0.027	261	test	blind	writing	semantic	IFG
0.026	261	test	blind	no-writing	semantic	IFG
-0.004	264	study	blind	writing	semantic	IFG
0.07	264	study	blind	no-writing	semantic	IFG
-0.044	264	test	blind	writing	semantic	IFG
0.04	264	test	blind	no-writing	semantic	IFG
0.086	265	study	blind	writing	semantic	IFG
-0.048	265	study	blind	no-writing	semantic	IFG
0.169	265	test	blind	writing	semantic	IFG
-0.054	265	test	blind	no-writing	semantic	IFG
0.072	268	study	blind	writing	semantic	IFG
-0.153	268	study	blind	no-writing	semantic	IFG
-0.076	268	test	blind	writing	semantic	IFG
-0.024	268	test	blind	no-writing	semantic	IFG
0.068	274	study	blind	writing	semantic	IFG
-0.011	274	study	blind	no-writing	semantic	IFG
0.038	274	test	blind	writing	semantic	IFG
-0.046	274	test	blind	no-writing	semantic	IFG
-0.076	277	study	blind	writing	semantic	IFG
0.006	277	study	blind	no-writing	semantic	IFG
0.061	277	test	blind	writing	semantic	IFG
-0.017	277	test	blind	no-writing	semantic	IFG
0.022	286	study	blind	writing	semantic	IFG
0.104	286	study	blind	no-writing	semantic	IFG
0.051	286	test	blind	writing	semantic	IFG
-0.003	286	test	blind	no-writing	semantic	IFG
-0.021	289	study	blind	writing	semantic	IFG
0.001	289	study	blind	no-writing	semantic	IFG
0.011	289	test	blind	writing	semantic	IFG
-0.023	289	test	blind	no-writing	semantic	IFG
0.045	320	study	blind	writing	semantic	IFG
-0.075	320	study	blind	no-writing	semantic	IFG
-0.027	320	test	blind	writing	semantic	IFG
0.042	320	test	blind	no-writing	semantic	IFG
0.003	344	study	blind	writing	semantic	IFG
-0.097	344	study	blind	no-writing	semantic	IFG
-0.025	344	test	blind	writing	semantic	IFG
-0.114	344	test	blind	no-writing	semantic	IFG
0.063	345	study	blind	writing	semantic	IFG
0.052	345	study	blind	no-writing	semantic	IFG
-0.045	345	test	blind	writing	semantic	IFG
0.021	345	test	blind	no-writing	semantic	IFG
0.035	347	study	blind	writing	semantic	IFG
0.056	347	study	blind	no-writing	semantic	IFG
0.032	347	test	blind	writing	semantic	IFG
0.05	347	test	blind	no-writing	semantic	IFG
0.069	287	study	sighted	writing	semantic	IFG
0.008	287	study	sighted	no-writing	semantic	IFG
-0.026	287	test	sighted	writing	semantic	IFG
-0.024	287	test	sighted	no-writing	semantic	IFG
-0.053	299	study	sighted	writing	semantic	IFG
0.095	299	study	sighted	no-writing	semantic	IFG
-0.077	299	test	sighted	writing	semantic	IFG
-0.049	299	test	sighted	no-writing	semantic	IFG
-0.149	302	study	sighted	writing	semantic	IFG
-0.079	302	study	sighted	no-writing	semantic	IFG
-0.073	302	test	sighted	writing	semantic	IFG
0.077	302	test	sighted	no-writing	semantic	IFG
-0.062	303	study	sighted	writing	semantic	IFG
0.042	303	study	sighted	no-writing	semantic	IFG
-0.014	303	test	sighted	writing	semantic	IFG
-0.068	303	test	sighted	no-writing	semantic	IFG
-0.029	310	study	sighted	writing	semantic	IFG
0.059	310	study	sighted	no-writing	semantic	IFG
0.111	310	test	sighted	writing	semantic	IFG
0.028	310	test	sighted	no-writing	semantic	IFG
0.078	272	study	sighted	writing	semantic	IFG
0.026	272	study	sighted	no-writing	semantic	IFG
0.006	272	test	sighted	writing	semantic	IFG
0.075	272	test	sighted	no-writing	semantic	IFG
0.01	312	study	sighted	writing	semantic	IFG
0.028	312	study	sighted	no-writing	semantic	IFG
0.093	312	test	sighted	writing	semantic	IFG
-0.05	312	test	sighted	no-writing	semantic	IFG
-0.176	305	study	sighted	writing	semantic	IFG
-0.094	305	study	sighted	no-writing	semantic	IFG
0.017	305	test	sighted	writing	semantic	IFG
0.027	305	test	sighted	no-writing	semantic	IFG
-0.093	323	study	sighted	writing	semantic	IFG
-0.01	323	study	sighted	no-writing	semantic	IFG
0.057	323	test	sighted	writing	semantic	IFG
0.038	323	test	sighted	no-writing	semantic	IFG
0.058	356	study	sighted	writing	semantic	IFG
0.004	356	study	sighted	no-writing	semantic	IFG
0.063	356	test	sighted	writing	semantic	IFG
0.052	356	test	sighted	no-writing	semantic	IFG
-0.024	568	study	sighted	writing	semantic	IFG
0.078	568	study	sighted	no-writing	semantic	IFG
-0.059	568	test	sighted	writing	semantic	IFG
-0.03	568	test	sighted	no-writing	semantic	IFG
-0.085	481	study	sighted	writing	semantic	IFG
0.014	481	study	sighted	no-writing	semantic	IFG
0.041	481	test	sighted	writing	semantic	IFG
0.057	481	test	sighted	no-writing	semantic	IFG
-0.039	510	study	sighted	writing	semantic	IFG
0.073	510	study	sighted	no-writing	semantic	IFG
-0.065	510	test	sighted	writing	semantic	IFG
0.04	510	test	sighted	no-writing	semantic	IFG
0.049	484	study	sighted	writing	semantic	IFG
-0.011	484	study	sighted	no-writing	semantic	IFG
0.07	484	test	sighted	writing	semantic	IFG
-0.078	484	test	sighted	no-writing	semantic	IFG
-0.026	504	study	sighted	writing	semantic	IFG
-0.073	504	study	sighted	no-writing	semantic	IFG
0.031	504	test	sighted	writing	semantic	IFG
-0.04	504	test	sighted	no-writing	semantic	IFG
0.045	485	study	sighted	writing	semantic	IFG
-0.133	485	study	sighted	no-writing	semantic	IFG
0.013	485	test	sighted	writing	semantic	IFG
0.067	485	test	sighted	no-writing	semantic	IFG
0.019	573	study	sighted	writing	semantic	IFG
0.011	573	study	sighted	no-writing	semantic	IFG
0.035	573	test	sighted	writing	semantic	IFG
0.06	573	test	sighted	no-writing	semantic	IFG
0.013	497	study	sighted	writing	semantic	IFG
0.121	497	study	sighted	no-writing	semantic	IFG
-0.016	497	test	sighted	writing	semantic	IFG
-0.003	497	test	sighted	no-writing	semantic	IFG
0.041	261	study	blind	writing	motor	IFG
0.015	261	study	blind	no-writing	motor	IFG
-0.016	261	test	blind	writing	motor	IFG
-0.019	261	test	blind	no-writing	motor	IFG
-0.055	264	study	blind	writing	motor	IFG
-0.075	264	study	blind	no-writing	motor	IFG
-0.031	264	test	blind	writing	motor	IFG
0.068	264	test	blind	no-writing	motor	IFG
0.104	265	study	blind	writing	motor	IFG
-0.028	265	study	blind	no-writing	motor	IFG
-0.037	265	test	blind	writing	motor	IFG
0.023	265	test	blind	no-writing	motor	IFG
0.007	268	study	blind	writing	motor	IFG
0.026	268	study	blind	no-writing	motor	IFG
0.052	268	test	blind	writing	motor	IFG
-0.047	268	test	blind	no-writing	motor	IFG
0.058	274	study	blind	writing	motor	IFG
-0.057	274	study	blind	no-writing	motor	IFG
0.068	274	test	blind	writing	motor	IFG
-0.032	274	test	blind	no-writing	motor	IFG
-0.08	277	study	blind	writing	motor	IFG
-0.061	277	study	blind	no-writing	motor	IFG
-0.081	277	test	blind	writing	motor	IFG
0.306	277	test	blind	no-writing	motor	IFG
-0.147	286	study	blind	writing	motor	IFG
0.063	286	study	blind	no-writing	motor	IFG
0.162	286	test	blind	writing	motor	IFG
0.032	286	test	blind	no-writing	motor	IFG
-0.019	289	study	blind	writing	motor	IFG
-0.164	289	study	blind	no-writing	motor	IFG
-0.018	289	test	blind	writing	motor	IFG
-0.036	289	test	blind	no-writing	motor	IFG
-0.034	320	study	blind	writing	motor	IFG
-0.061	320	study	blind	no-writing	motor	IFG
-0.024	320	test	blind	writing	motor	IFG
0.113	320	test	blind	no-writing	motor	IFG
-0.005	344	study	blind	writing	motor	IFG
-0.049	344	study	blind	no-writing	motor	IFG
-0.064	344	test	blind	writing	motor	IFG
-0.003	344	test	blind	no-writing	motor	IFG
-0.016	345	study	blind	writing	motor	IFG
-0.006	345	study	blind	no-writing	motor	IFG
0.081	345	test	blind	writing	motor	IFG
0	345	test	blind	no-writing	motor	IFG
-0.142	347	study	blind	writing	motor	IFG
0.039	347	study	blind	no-writing	motor	IFG
0.135	347	test	blind	writing	motor	IFG
-0.011	347	test	blind	no-writing	motor	IFG
0.053	287	study	sighted	writing	motor	IFG
0.005	287	study	sighted	no-writing	motor	IFG
-0.042	287	test	sighted	writing	motor	IFG
0.079	287	test	sighted	no-writing	motor	IFG
-0.028	299	study	sighted	writing	motor	IFG
0.045	299	study	sighted	no-writing	motor	IFG
0.007	299	test	sighted	writing	motor	IFG
0.024	299	test	sighted	no-writing	motor	IFG
-0.015	302	study	sighted	writing	motor	IFG
-0.006	302	study	sighted	no-writing	motor	IFG
-0.053	302	test	sighted	writing	motor	IFG
0.044	302	test	sighted	no-writing	motor	IFG
0.016	303	study	sighted	writing	motor	IFG
0.003	303	study	sighted	no-writing	motor	IFG
-0.03	303	test	sighted	writing	motor	IFG
0.048	303	test	sighted	no-writing	motor	IFG
0.036	310	study	sighted	writing	motor	IFG
0.041	310	study	sighted	no-writing	motor	IFG
-0.065	310	test	sighted	writing	motor	IFG
-0.04	310	test	sighted	no-writing	motor	IFG
0.059	272	study	sighted	writing	motor	IFG
0.044	272	study	sighted	no-writing	motor	IFG
0.047	272	test	sighted	writing	motor	IFG
0.06	272	test	sighted	no-writing	motor	IFG
-0.029	312	study	sighted	writing	motor	IFG
-0.162	312	study	sighted	no-writing	motor	IFG
0.014	312	test	sighted	writing	motor	IFG
-0.041	312	test	sighted	no-writing	motor	IFG
0.042	305	study	sighted	writing	motor	IFG
0.03	305	study	sighted	no-writing	motor	IFG
0.311	305	test	sighted	writing	motor	IFG
0.013	305	test	sighted	no-writing	motor	IFG
0.003	323	study	sighted	writing	motor	IFG
-0.038	323	study	sighted	no-writing	motor	IFG
-0.065	323	test	sighted	writing	motor	IFG
0.052	323	test	sighted	no-writing	motor	IFG
0.047	356	study	sighted	writing	motor	IFG
0.019	356	study	sighted	no-writing	motor	IFG
-0.01	356	test	sighted	writing	motor	IFG
0.031	356	test	sighted	no-writing	motor	IFG
0.097	568	study	sighted	writing	motor	IFG
-0.003	568	study	sighted	no-writing	motor	IFG
-0.115	568	test	sighted	writing	motor	IFG
-0.08	568	test	sighted	no-writing	motor	IFG
-0.013	481	study	sighted	writing	motor	IFG
0.038	481	study	sighted	no-writing	motor	IFG
-0.033	481	test	sighted	writing	motor	IFG
-0.089	481	test	sighted	no-writing	motor	IFG
-0.048	510	study	sighted	writing	motor	IFG
0.066	510	study	sighted	no-writing	motor	IFG
0.121	510	test	sighted	writing	motor	IFG
-0.103	510	test	sighted	no-writing	motor	IFG
0.034	484	study	sighted	writing	motor	IFG
0.02	484	study	sighted	no-writing	motor	IFG
0.013	484	test	sighted	writing	motor	IFG
-0.087	484	test	sighted	no-writing	motor	IFG
-0.077	504	study	sighted	writing	motor	IFG
-0.006	504	study	sighted	no-writing	motor	IFG
-0.091	504	test	sighted	writing	motor	IFG
-0.002	504	test	sighted	no-writing	motor	IFG
0.016	485	study	sighted	writing	motor	IFG
0.039	485	study	sighted	no-writing	motor	IFG
0.025	485	test	sighted	writing	motor	IFG
0.03	485	test	sighted	no-writing	motor	IFG
0.096	573	study	sighted	writing	motor	IFG
0.128	573	study	sighted	no-writing	motor	IFG
0.136	573	test	sighted	writing	motor	IFG
0.037	573	test	sighted	no-writing	motor	IFG
0.019	497	study	sighted	writing	motor	IFG
0.002	497	study	sighted	no-writing	motor	IFG
0.006	497	test	sighted	writing	motor	IFG
-0.08	497	test	sighted	no-writing	motor	IFG
-0.046	261	study	blind	writing	syllabic	IFG
0.031	261	study	blind	no-writing	syllabic	IFG
0.042	261	test	blind	writing	syllabic	IFG
-0.06	261	test	blind	no-writing	syllabic	IFG
0.001	264	study	blind	writing	syllabic	IFG
0.03	264	study	blind	no-writing	syllabic	IFG
-0.037	264	test	blind	writing	syllabic	IFG
0.029	264	test	blind	no-writing	syllabic	IFG
-0.076	265	study	blind	writing	syllabic	IFG
0.021	265	study	blind	no-writing	syllabic	IFG
-0.049	265	test	blind	writing	syllabic	IFG
0.019	265	test	blind	no-writing	syllabic	IFG
-0.161	268	study	blind	writing	syllabic	IFG
-0.018	268	study	blind	no-writing	syllabic	IFG
0.053	268	test	blind	writing	syllabic	IFG
0.015	268	test	blind	no-writing	syllabic	IFG
0.071	274	study	blind	writing	syllabic	IFG
-0.044	274	study	blind	no-writing	syllabic	IFG
-0.124	274	test	blind	writing	syllabic	IFG
-0.063	274	test	blind	no-writing	syllabic	IFG
0.094	277	study	blind	writing	syllabic	IFG
0.011	277	study	blind	no-writing	syllabic	IFG
-0.113	277	test	blind	writing	syllabic	IFG
0.023	277	test	blind	no-writing	syllabic	IFG
0.069	286	study	blind	writing	syllabic	IFG
0.105	286	study	blind	no-writing	syllabic	IFG
-0.03	286	test	blind	writing	syllabic	IFG
-0.052	286	test	blind	no-writing	syllabic	IFG
0.165	289	study	blind	writing	syllabic	IFG
0.015	289	study	blind	no-writing	syllabic	IFG
-0.058	289	test	blind	writing	syllabic	IFG
-0.039	289	test	blind	no-writing	syllabic	IFG
0.052	320	study	blind	writing	syllabic	IFG
0.025	320	study	blind	no-writing	syllabic	IFG
0.002	320	test	blind	writing	syllabic	IFG
0.131	320	test	blind	no-writing	syllabic	IFG
0.012	344	study	blind	writing	syllabic	IFG
0.18	344	study	blind	no-writing	syllabic	IFG
-0.154	344	test	blind	writing	syllabic	IFG
0	344	test	blind	no-writing	syllabic	IFG
0.044	345	study	blind	writing	syllabic	IFG
-0.099	345	study	blind	no-writing	syllabic	IFG
0.042	345	test	blind	writing	syllabic	IFG
0.131	345	test	blind	no-writing	syllabic	IFG
-0.144	347	study	blind	writing	syllabic	IFG
-0.085	347	study	blind	no-writing	syllabic	IFG
-0.021	347	test	blind	writing	syllabic	IFG
-0.054	347	test	blind	no-writing	syllabic	IFG
-0.03	287	study	sighted	writing	syllabic	IFG
0.088	287	study	sighted	no-writing	syllabic	IFG
-0.007	287	test	sighted	writing	syllabic	IFG
-0.054	287	test	sighted	no-writing	syllabic	IFG
0.039	299	study	sighted	writing	syllabic	IFG
0.068	299	study	sighted	no-writing	syllabic	IFG
0.069	299	test	sighted	writing	syllabic	IFG
-0.034	299	test	sighted	no-writing	syllabic	IFG
-0.043	302	study	sighted	writing	syllabic	IFG
0.002	302	study	sighted	no-writing	syllabic	IFG
0.085	302	test	sighted	writing	syllabic	IFG
-0.061	302	test	sighted	no-writing	syllabic	IFG
0.099	303	study	sighted	writing	syllabic	IFG
0.03	303	study	sighted	no-writing	syllabic	IFG
0.004	303	test	sighted	writing	syllabic	IFG
0.017	303	test	sighted	no-writing	syllabic	IFG
-0.051	310	study	sighted	writing	syllabic	IFG
-0.053	310	study	sighted	no-writing	syllabic	IFG
0.039	310	test	sighted	writing	syllabic	IFG
-0.052	310	test	sighted	no-writing	syllabic	IFG
-0.022	272	study	sighted	writing	syllabic	IFG
0.026	272	study	sighted	no-writing	syllabic	IFG
0.127	272	test	sighted	writing	syllabic	IFG
0.036	272	test	sighted	no-writing	syllabic	IFG
0.09	312	study	sighted	writing	syllabic	IFG
0.047	312	study	sighted	no-writing	syllabic	IFG
-0.053	312	test	sighted	writing	syllabic	IFG
0.054	312	test	sighted	no-writing	syllabic	IFG
-0.107	305	study	sighted	writing	syllabic	IFG
0.105	305	study	sighted	no-writing	syllabic	IFG
0.144	305	test	sighted	writing	syllabic	IFG
0.13	305	test	sighted	no-writing	syllabic	IFG
-0.049	323	study	sighted	writing	syllabic	IFG
-0.005	323	study	sighted	no-writing	syllabic	IFG
-0.022	323	test	sighted	writing	syllabic	IFG
0.011	323	test	sighted	no-writing	syllabic	IFG
0.028	356	study	sighted	writing	syllabic	IFG
-0.001	356	study	sighted	no-writing	syllabic	IFG
0.055	356	test	sighted	writing	syllabic	IFG
-0.072	356	test	sighted	no-writing	syllabic	IFG
-0.075	568	study	sighted	writing	syllabic	IFG
-0.063	568	study	sighted	no-writing	syllabic	IFG
0	568	test	sighted	writing	syllabic	IFG
-0.032	568	test	sighted	no-writing	syllabic	IFG
-0.058	481	study	sighted	writing	syllabic	IFG
-0.125	481	study	sighted	no-writing	syllabic	IFG
-0.006	481	test	sighted	writing	syllabic	IFG
-0.018	481	test	sighted	no-writing	syllabic	IFG
-0.04	510	study	sighted	writing	syllabic	IFG
-0.055	510	study	sighted	no-writing	syllabic	IFG
0.03	510	test	sighted	writing	syllabic	IFG
-0.015	510	test	sighted	no-writing	syllabic	IFG
0.028	484	study	sighted	writing	syllabic	IFG
-0.03	484	study	sighted	no-writing	syllabic	IFG
-0.063	484	test	sighted	writing	syllabic	IFG
-0.047	484	test	sighted	no-writing	syllabic	IFG
-0.042	504	study	sighted	writing	syllabic	IFG
0.093	504	study	sighted	no-writing	syllabic	IFG
0.036	504	test	sighted	writing	syllabic	IFG
-0.021	504	test	sighted	no-writing	syllabic	IFG
0.064	485	study	sighted	writing	syllabic	IFG
-0.023	485	study	sighted	no-writing	syllabic	IFG
0.074	485	test	sighted	writing	syllabic	IFG
-0.011	485	test	sighted	no-writing	syllabic	IFG
-0.076	573	study	sighted	writing	syllabic	IFG
0.097	573	study	sighted	no-writing	syllabic	IFG
-0.048	573	test	sighted	writing	syllabic	IFG
-0.025	573	test	sighted	no-writing	syllabic	IFG
-0.011	497	study	sighted	writing	syllabic	IFG
0.01	497	study	sighted	no-writing	syllabic	IFG
0.158	497	test	sighted	writing	syllabic	IFG
-0.055	497	test	sighted	no-writing	syllabic	IFG
0.068	261	study	blind	writing	semantic	MFG
0.022	261	study	blind	no-writing	semantic	MFG
0.021	261	test	blind	writing	semantic	MFG
-0.025	261	test	blind	no-writing	semantic	MFG
0.075	264	study	blind	writing	semantic	MFG
-0.033	264	study	blind	no-writing	semantic	MFG
-0.053	264	test	blind	writing	semantic	MFG
0.005	264	test	blind	no-writing	semantic	MFG
-0.025	265	study	blind	writing	semantic	MFG
-0.072	265	study	blind	no-writing	semantic	MFG
0.126	265	test	blind	writing	semantic	MFG
0.017	265	test	blind	no-writing	semantic	MFG
0.075	268	study	blind	writing	semantic	MFG
-0.101	268	study	blind	no-writing	semantic	MFG
-0.103	268	test	blind	writing	semantic	MFG
0.016	268	test	blind	no-writing	semantic	MFG
0.089	274	study	blind	writing	semantic	MFG
-0.041	274	study	blind	no-writing	semantic	MFG
0.038	274	test	blind	writing	semantic	MFG
-0.038	274	test	blind	no-writing	semantic	MFG
0.036	277	study	blind	writing	semantic	MFG
-0.086	277	study	blind	no-writing	semantic	MFG
0.024	277	test	blind	writing	semantic	MFG
0.058	277	test	blind	no-writing	semantic	MFG
0.004	286	study	blind	writing	semantic	MFG
0.071	286	study	blind	no-writing	semantic	MFG
0.04	286	test	blind	writing	semantic	MFG
-0.042	286	test	blind	no-writing	semantic	MFG
-0.001	289	study	blind	writing	semantic	MFG
0.03	289	study	blind	no-writing	semantic	MFG
-0.046	289	test	blind	writing	semantic	MFG
-0.045	289	test	blind	no-writing	semantic	MFG
0.006	320	study	blind	writing	semantic	MFG
-0.101	320	study	blind	no-writing	semantic	MFG
-0.05	320	test	blind	writing	semantic	MFG
-0.008	320	test	blind	no-writing	semantic	MFG
0.071	344	study	blind	writing	semantic	MFG
0.001	344	study	blind	no-writing	semantic	MFG
0.072	344	test	blind	writing	semantic	MFG
-0.113	344	test	blind	no-writing	semantic	MFG
-0.039	345	study	blind	writing	semantic	MFG
0.018	345	study	blind	no-writing	semantic	MFG
-0.074	345	test	blind	writing	semantic	MFG
0.012	345	test	blind	no-writing	semantic	MFG
0.044	347	study	blind	writing	semantic	MFG
-0.026	347	study	blind	no-writing	semantic	MFG
0.005	347	test	blind	writing	semantic	MFG
-0.004	347	test	blind	no-writing	semantic	MFG
0.02	287	study	sighted	writing	semantic	MFG
-0.068	287	study	sighted	no-writing	semantic	MFG
-0.012	287	test	sighted	writing	semantic	MFG
0.047	287	test	sighted	no-writing	semantic	MFG
-0.063	299	study	sighted	writing	semantic	MFG
0.06	299	study	sighted	no-writing	semantic	MFG
-0.032	299	test	sighted	writing	semantic	MFG
-0.026	299	test	sighted	no-writing	semantic	MFG
-0.038	302	study	sighted	writing	semantic	MFG
-0.042	302	study	sighted	no-writing	semantic	MFG
-0.092	302	test	sighted	writing	semantic	MFG
0.084	302	test	sighted	no-writing	semantic	MFG
-0.002	303	study	sighted	writing	semantic	MFG
0.015	303	study	sighted	no-writing	semantic	MFG
-0.023	303	test	sighted	writing	semantic	MFG
-0.082	303	test	sighted	no-writing	semantic	MFG
-0.044	310	study	sighted	writing	semantic	MFG
0.03	310	study	sighted	no-writing	semantic	MFG
0.105	310	test	sighted	writing	semantic	MFG
0.012	310	test	sighted	no-writing	semantic	MFG
-0.003	272	study	sighted	writing	semantic	MFG
0.007	272	study	sighted	no-writing	semantic	MFG
-0.028	272	test	sighted	writing	semantic	MFG
0.048	272	test	sighted	no-writing	semantic	MFG
-0.118	312	study	sighted	writing	semantic	MFG
0.014	312	study	sighted	no-writing	semantic	MFG
0.048	312	test	sighted	writing	semantic	MFG
-0.027	312	test	sighted	no-writing	semantic	MFG
-0.15	305	study	sighted	writing	semantic	MFG
-0.117	305	study	sighted	no-writing	semantic	MFG
0.041	305	test	sighted	writing	semantic	MFG
0.005	305	test	sighted	no-writing	semantic	MFG
-0.097	323	study	sighted	writing	semantic	MFG
0.022	323	study	sighted	no-writing	semantic	MFG
0.03	323	test	sighted	writing	semantic	MFG
0.109	323	test	sighted	no-writing	semantic	MFG
0.014	356	study	sighted	writing	semantic	MFG
-0.001	356	study	sighted	no-writing	semantic	MFG
-0.014	356	test	sighted	writing	semantic	MFG
0.08	356	test	sighted	no-writing	semantic	MFG
-0.06	568	study	sighted	writing	semantic	MFG
0.1	568	study	sighted	no-writing	semantic	MFG
0.012	568	test	sighted	writing	semantic	MFG
0.045	568	test	sighted	no-writing	semantic	MFG
-0.009	481	study	sighted	writing	semantic	MFG
0.095	481	study	sighted	no-writing	semantic	MFG
-0.014	481	test	sighted	writing	semantic	MFG
-0.091	481	test	sighted	no-writing	semantic	MFG
0.048	510	study	sighted	writing	semantic	MFG
0.053	510	study	sighted	no-writing	semantic	MFG
-0.001	510	test	sighted	writing	semantic	MFG
0.001	510	test	sighted	no-writing	semantic	MFG
-0.035	484	study	sighted	writing	semantic	MFG
-0.023	484	study	sighted	no-writing	semantic	MFG
0.026	484	test	sighted	writing	semantic	MFG
-0.049	484	test	sighted	no-writing	semantic	MFG
0.022	504	study	sighted	writing	semantic	MFG
-0.009	504	study	sighted	no-writing	semantic	MFG
-0.01	504	test	sighted	writing	semantic	MFG
0.003	504	test	sighted	no-writing	semantic	MFG
-0.048	485	study	sighted	writing	semantic	MFG
-0.019	485	study	sighted	no-writing	semantic	MFG
0.115	485	test	sighted	writing	semantic	MFG
0.028	485	test	sighted	no-writing	semantic	MFG
0.008	573	study	sighted	writing	semantic	MFG
-0.109	573	study	sighted	no-writing	semantic	MFG
-0.131	573	test	sighted	writing	semantic	MFG
0.065	573	test	sighted	no-writing	semantic	MFG
0.086	497	study	sighted	writing	semantic	MFG
0.02	497	study	sighted	no-writing	semantic	MFG
-0.064	497	test	sighted	writing	semantic	MFG
-0.049	497	test	sighted	no-writing	semantic	MFG
0.094	261	study	blind	writing	motor	MFG
-0.06	261	study	blind	no-writing	motor	MFG
-0.038	261	test	blind	writing	motor	MFG
0.051	261	test	blind	no-writing	motor	MFG
0.026	264	study	blind	writing	motor	MFG
0	264	study	blind	no-writing	motor	MFG
-0.019	264	test	blind	writing	motor	MFG
0.035	264	test	blind	no-writing	motor	MFG
-0.056	265	study	blind	writing	motor	MFG
0.053	265	study	blind	no-writing	motor	MFG
-0.026	265	test	blind	writing	motor	MFG
0.012	265	test	blind	no-writing	motor	MFG
-0.06	268	study	blind	writing	motor	MFG
0.086	268	study	blind	no-writing	motor	MFG
0.033	268	test	blind	writing	motor	MFG
-0.026	268	test	blind	no-writing	motor	MFG
-0.011	274	study	blind	writing	motor	MFG
-0.182	274	study	blind	no-writing	motor	MFG
-0.071	274	test	blind	writing	motor	MFG
-0.093	274	test	blind	no-writing	motor	MFG
0.019	277	study	blind	writing	motor	MFG
0.086	277	study	blind	no-writing	motor	MFG
-0.091	277	test	blind	writing	motor	MFG
0.045	277	test	blind	no-writing	motor	MFG
0.027	286	study	blind	writing	motor	MFG
0.056	286	study	blind	no-writing	motor	MFG
0.205	286	test	blind	writing	motor	MFG
0.03	286	test	blind	no-writing	motor	MFG
0.053	289	study	blind	writing	motor	MFG
-0.046	289	study	blind	no-writing	motor	MFG
-0.05	289	test	blind	writing	motor	MFG
-0.015	289	test	blind	no-writing	motor	MFG
0.066	320	study	blind	writing	motor	MFG
-0.095	320	study	blind	no-writing	motor	MFG
0.011	320	test	blind	writing	motor	MFG
-0.016	320	test	blind	no-writing	motor	MFG
0.102	344	study	blind	writing	motor	MFG
-0.024	344	study	blind	no-writing	motor	MFG
-0.003	344	test	blind	writing	motor	MFG
-0.042	344	test	blind	no-writing	motor	MFG
-0.035	345	study	blind	writing	motor	MFG
-0.188	345	study	blind	no-writing	motor	MFG
0.09	345	test	blind	writing	motor	MFG
0.002	345	test	blind	no-writing	motor	MFG
-0.171	347	study	blind	writing	motor	MFG
0.06	347	study	blind	no-writing	motor	MFG
0.192	347	test	blind	writing	motor	MFG
0.006	347	test	blind	no-writing	motor	MFG
0.026	287	study	sighted	writing	motor	MFG
0.009	287	study	sighted	no-writing	motor	MFG
-0.026	287	test	sighted	writing	motor	MFG
0.004	287	test	sighted	no-writing	motor	MFG
0.013	299	study	sighted	writing	motor	MFG
-0.09	299	study	sighted	no-writing	motor	MFG
0.09	299	test	sighted	writing	motor	MFG
-0.034	299	test	sighted	no-writing	motor	MFG
0.003	302	study	sighted	writing	motor	MFG
0.094	302	study	sighted	no-writing	motor	MFG
0.033	302	test	sighted	writing	motor	MFG
-0.042	302	test	sighted	no-writing	motor	MFG
0.077	303	study	sighted	writing	motor	MFG
-0.014	303	study	sighted	no-writing	motor	MFG
-0.037	303	test	sighted	writing	motor	MFG
-0.029	303	test	sighted	no-writing	motor	MFG
-0.095	310	study	sighted	writing	motor	MFG
-0.013	310	study	sighted	no-writing	motor	MFG
-0.003	310	test	sighted	writing	motor	MFG
-0.034	310	test	sighted	no-writing	motor	MFG
-0.051	272	study	sighted	writing	motor	MFG
0.031	272	study	sighted	no-writing	motor	MFG
-0.038	272	test	sighted	writing	motor	MFG
0.01	272	test	sighted	no-writing	motor	MFG
0.075	312	study	sighted	writing	motor	MFG
0.037	312	study	sighted	no-writing	motor	MFG
0.031	312	test	sighted	writing	motor	MFG
-0.074	312	test	sighted	no-writing	motor	MFG
-0.005	305	study	sighted	writing	motor	MFG
-0.01	305	study	sighted	no-writing	motor	MFG
0.187	305	test	sighted	writing	motor	MFG
0.218	305	test	sighted	no-writing	motor	MFG
0.072	323	study	sighted	writing	motor	MFG
0.037	323	study	sighted	no-writing	motor	MFG
-0.006	323	test	sighted	writing	motor	MFG
0.06	323	test	sighted	no-writing	motor	MFG
0.014	356	study	sighted	writing	motor	MFG
-0.057	356	study	sighted	no-writing	motor	MFG
-0.02	356	test	sighted	writing	motor	MFG
0.066	356	test	sighted	no-writing	motor	MFG
0.007	568	study	sighted	writing	motor	MFG
0.054	568	study	sighted	no-writing	motor	MFG
0.03	568	test	sighted	writing	motor	MFG
-0.085	568	test	sighted	no-writing	motor	MFG
-0.074	481	study	sighted	writing	motor	MFG
0.062	481	study	sighted	no-writing	motor	MFG
0.07	481	test	sighted	writing	motor	MFG
-0.003	481	test	sighted	no-writing	motor	MFG
0.095	510	study	sighted	writing	motor	MFG
0.077	510	study	sighted	no-writing	motor	MFG
-0.006	510	test	sighted	writing	motor	MFG
0.005	510	test	sighted	no-writing	motor	MFG
-0.047	484	study	sighted	writing	motor	MFG
-0.016	484	study	sighted	no-writing	motor	MFG
-0.04	484	test	sighted	writing	motor	MFG
-0.084	484	test	sighted	no-writing	motor	MFG
-0.013	504	study	sighted	writing	motor	MFG
0.01	504	study	sighted	no-writing	motor	MFG
-0.057	504	test	sighted	writing	motor	MFG
-0.089	504	test	sighted	no-writing	motor	MFG
-0.06	485	study	sighted	writing	motor	MFG
0.101	485	study	sighted	no-writing	motor	MFG
-0.042	485	test	sighted	writing	motor	MFG
-0.019	485	test	sighted	no-writing	motor	MFG
0.109	573	study	sighted	writing	motor	MFG
0.037	573	study	sighted	no-writing	motor	MFG
-0.001	573	test	sighted	writing	motor	MFG
-0.01	573	test	sighted	no-writing	motor	MFG
0.042	497	study	sighted	writing	motor	MFG
0.102	497	study	sighted	no-writing	motor	MFG
0.08	497	test	sighted	writing	motor	MFG
-0.071	497	test	sighted	no-writing	motor	MFG
-0.023	261	study	blind	writing	syllabic	MFG
0.063	261	study	blind	no-writing	syllabic	MFG
-0.064	261	test	blind	writing	syllabic	MFG
-0.017	261	test	blind	no-writing	syllabic	MFG
0.017	264	study	blind	writing	syllabic	MFG
-0.051	264	study	blind	no-writing	syllabic	MFG
-0.002	264	test	blind	writing	syllabic	MFG
0.086	264	test	blind	no-writing	syllabic	MFG
-0.091	265	study	blind	writing	syllabic	MFG
0.013	265	study	blind	no-writing	syllabic	MFG
-0.025	265	test	blind	writing	syllabic	MFG
-0.056	265	test	blind	no-writing	syllabic	MFG
0.062	268	study	blind	writing	syllabic	MFG
0.021	268	study	blind	no-writing	syllabic	MFG
0.049	268	test	blind	writing	syllabic	MFG
-0.014	268	test	blind	no-writing	syllabic	MFG
0.015	274	study	blind	writing	syllabic	MFG
-0.049	274	study	blind	no-writing	syllabic	MFG
-0.104	274	test	blind	writing	syllabic	MFG
-0.067	274	test	blind	no-writing	syllabic	MFG
0.046	277	study	blind	writing	syllabic	MFG
-0.001	277	study	blind	no-writing	syllabic	MFG
-0.094	277	test	blind	writing	syllabic	MFG
0.029	277	test	blind	no-writing	syllabic	MFG
0.148	286	study	blind	writing	syllabic	MFG
0.002	286	study	blind	no-writing	syllabic	MFG
-0.009	286	test	blind	writing	syllabic	MFG
0.006	286	test	blind	no-writing	syllabic	MFG
0.177	289	study	blind	writing	syllabic	MFG
-0.016	289	study	blind	no-writing	syllabic	MFG
-0.05	289	test	blind	writing	syllabic	MFG
-0.039	289	test	blind	no-writing	syllabic	MFG
0.054	320	study	blind	writing	syllabic	MFG
-0.002	320	study	blind	no-writing	syllabic	MFG
0.057	320	test	blind	writing	syllabic	MFG
0.192	320	test	blind	no-writing	syllabic	MFG
-0.013	344	study	blind	writing	syllabic	MFG
0.058	344	study	blind	no-writing	syllabic	MFG
0.039	344	test	blind	writing	syllabic	MFG
-0.093	344	test	blind	no-writing	syllabic	MFG
0.032	345	study	blind	writing	syllabic	MFG
0.001	345	study	blind	no-writing	syllabic	MFG
0.12	345	test	blind	writing	syllabic	MFG
-0.005	345	test	blind	no-writing	syllabic	MFG
-0.099	347	study	blind	writing	syllabic	MFG
-0.021	347	study	blind	no-writing	syllabic	MFG
-0.053	347	test	blind	writing	syllabic	MFG
-0.064	347	test	blind	no-writing	syllabic	MFG
-0.037	287	study	sighted	writing	syllabic	MFG
-0.083	287	study	sighted	no-writing	syllabic	MFG
0.014	287	test	sighted	writing	syllabic	MFG
-0.048	287	test	sighted	no-writing	syllabic	MFG
0.068	299	study	sighted	writing	syllabic	MFG
-0.039	299	study	sighted	no-writing	syllabic	MFG
0.145	299	test	sighted	writing	syllabic	MFG
0.01	299	test	sighted	no-writing	syllabic	MFG
-0.062	302	study	sighted	writing	syllabic	MFG
0.042	302	study	sighted	no-writing	syllabic	MFG
0.053	302	test	sighted	writing	syllabic	MFG
0.027	302	test	sighted	no-writing	syllabic	MFG
-0.139	303	study	sighted	writing	syllabic	MFG
0.006	303	study	sighted	no-writing	syllabic	MFG
-0.003	303	test	sighted	writing	syllabic	MFG
-0.002	303	test	sighted	no-writing	syllabic	MFG
-0.185	310	study	sighted	writing	syllabic	MFG
-0.051	310	study	sighted	no-writing	syllabic	MFG
0.117	310	test	sighted	writing	syllabic	MFG
0.04	310	test	sighted	no-writing	syllabic	MFG
-0.024	272	study	sighted	writing	syllabic	MFG
0.039	272	study	sighted	no-writing	syllabic	MFG
0.222	272	test	sighted	writing	syllabic	MFG
-0.035	272	test	sighted	no-writing	syllabic	MFG
-0.06	312	study	sighted	writing	syllabic	MFG
-0.001	312	study	sighted	no-writing	syllabic	MFG
-0.092	312	test	sighted	writing	syllabic	MFG
-0.008	312	test	sighted	no-writing	syllabic	MFG
-0.038	305	study	sighted	writing	syllabic	MFG
0.077	305	study	sighted	no-writing	syllabic	MFG
0.082	305	test	sighted	writing	syllabic	MFG
-0.061	305	test	sighted	no-writing	syllabic	MFG
0.081	323	study	sighted	writing	syllabic	MFG
0.022	323	study	sighted	no-writing	syllabic	MFG
-0.075	323	test	sighted	writing	syllabic	MFG
-0.044	323	test	sighted	no-writing	syllabic	MFG
-0.028	356	study	sighted	writing	syllabic	MFG
-0.006	356	study	sighted	no-writing	syllabic	MFG
-0.088	356	test	sighted	writing	syllabic	MFG
0.056	356	test	sighted	no-writing	syllabic	MFG
-0.183	568	study	sighted	writing	syllabic	MFG
0.045	568	study	sighted	no-writing	syllabic	MFG
0.03	568	test	sighted	writing	syllabic	MFG
-0.064	568	test	sighted	no-writing	syllabic	MFG
0.042	481	study	sighted	writing	syllabic	MFG
-0.058	481	study	sighted	no-writing	syllabic	MFG
0.046	481	test	sighted	writing	syllabic	MFG
-0.116	481	test	sighted	no-writing	syllabic	MFG
-0.068	510	study	sighted	writing	syllabic	MFG
0.01	510	study	sighted	no-writing	syllabic	MFG
0.1	510	test	sighted	writing	syllabic	MFG
-0.065	510	test	sighted	no-writing	syllabic	MFG
0.048	484	study	sighted	writing	syllabic	MFG
0.162	484	study	sighted	no-writing	syllabic	MFG
0.019	484	test	sighted	writing	syllabic	MFG
0.054	484	test	sighted	no-writing	syllabic	MFG
0.162	504	study	sighted	writing	syllabic	MFG
0.078	504	study	sighted	no-writing	syllabic	MFG
-0.068	504	test	sighted	writing	syllabic	MFG
-0.022	504	test	sighted	no-writing	syllabic	MFG
0.018	485	study	sighted	writing	syllabic	MFG
-0.172	485	study	sighted	no-writing	syllabic	MFG
0.043	485	test	sighted	writing	syllabic	MFG
0.035	485	test	sighted	no-writing	syllabic	MFG
-0.086	573	study	sighted	writing	syllabic	MFG
0.042	573	study	sighted	no-writing	syllabic	MFG
-0.07	573	test	sighted	writing	syllabic	MFG
-0.041	573	test	sighted	no-writing	syllabic	MFG
-0.046	497	study	sighted	writing	syllabic	MFG
0.041	497	study	sighted	no-writing	syllabic	MFG
0.019	497	test	sighted	writing	syllabic	MFG
-0.001	497	test	sighted	no-writing	syllabic	MFG
0.065	261	study	blind	writing	semantic	SMG
0.085	261	study	blind	no-writing	semantic	SMG
-0.001	261	test	blind	writing	semantic	SMG
-0.03	261	test	blind	no-writing	semantic	SMG
0.045	264	study	blind	writing	semantic	SMG
-0.006	264	study	blind	no-writing	semantic	SMG
-0.036	264	test	blind	writing	semantic	SMG
0.117	264	test	blind	no-writing	semantic	SMG
0.101	265	study	blind	writing	semantic	SMG
0.015	265	study	blind	no-writing	semantic	SMG
0.1	265	test	blind	writing	semantic	SMG
0.101	265	test	blind	no-writing	semantic	SMG
0.083	268	study	blind	writing	semantic	SMG
0.069	268	study	blind	no-writing	semantic	SMG
-0.06	268	test	blind	writing	semantic	SMG
-0.009	268	test	blind	no-writing	semantic	SMG
0.039	274	study	blind	writing	semantic	SMG
0.055	274	study	blind	no-writing	semantic	SMG
0.107	274	test	blind	writing	semantic	SMG
-0.032	274	test	blind	no-writing	semantic	SMG
-0.033	277	study	blind	writing	semantic	SMG
0.01	277	study	blind	no-writing	semantic	SMG
-0.043	277	test	blind	writing	semantic	SMG
-0.024	277	test	blind	no-writing	semantic	SMG
0.067	286	study	blind	writing	semantic	SMG
0.027	286	study	blind	no-writing	semantic	SMG
0.062	286	test	blind	writing	semantic	SMG
0.109	286	test	blind	no-writing	semantic	SMG
0.093	289	study	blind	writing	semantic	SMG
-0.047	289	study	blind	no-writing	semantic	SMG
0.028	289	test	blind	writing	semantic	SMG
-0.092	289	test	blind	no-writing	semantic	SMG
0.097	320	study	blind	writing	semantic	SMG
0.03	320	study	blind	no-writing	semantic	SMG
-0.044	320	test	blind	writing	semantic	SMG
0.014	320	test	blind	no-writing	semantic	SMG
0.048	344	study	blind	writing	semantic	SMG
-0.03	344	study	blind	no-writing	semantic	SMG
0.044	344	test	blind	writing	semantic	SMG
-0.086	344	test	blind	no-writing	semantic	SMG
-0.055	345	study	blind	writing	semantic	SMG
0.04	345	study	blind	no-writing	semantic	SMG
0.009	345	test	blind	writing	semantic	SMG
-0.028	345	test	blind	no-writing	semantic	SMG
0.002	347	study	blind	writing	semantic	SMG
-0.02	347	study	blind	no-writing	semantic	SMG
0.024	347	test	blind	writing	semantic	SMG
0.095	347	test	blind	no-writing	semantic	SMG
0.048	287	study	sighted	writing	semantic	SMG
-0.027	287	study	sighted	no-writing	semantic	SMG
-0.034	287	test	sighted	writing	semantic	SMG
0.003	287	test	sighted	no-writing	semantic	SMG
-0.151	299	study	sighted	writing	semantic	SMG
0.016	299	study	sighted	no-writing	semantic	SMG
-0.067	299	test	sighted	writing	semantic	SMG
-0.086	299	test	sighted	no-writing	semantic	SMG
-0.059	302	study	sighted	writing	semantic	SMG
-0.057	302	study	sighted	no-writing	semantic	SMG
-0.086	302	test	sighted	writing	semantic	SMG
0.005	302	test	sighted	no-writing	semantic	SMG
-0.042	303	study	sighted	writing	semantic	SMG
0.055	303	study	sighted	no-writing	semantic	SMG
0.037	303	test	sighted	writing	semantic	SMG
-0.095	303	test	sighted	no-writing	semantic	SMG
0.006	310	study	sighted	writing	semantic	SMG
0.025	310	study	sighted	no-writing	semantic	SMG
0.099	310	test	sighted	writing	semantic	SMG
0.092	310	test	sighted	no-writing	semantic	SMG
-0.021	272	study	sighted	writing	semantic	SMG
0.04	272	study	sighted	no-writing	semantic	SMG
0.004	272	test	sighted	writing	semantic	SMG
0.037	272	test	sighted	no-writing	semantic	SMG
-0.153	312	study	sighted	writing	semantic	SMG
0.013	312	study	sighted	no-writing	semantic	SMG
0.154	312	test	sighted	writing	semantic	SMG
-0.057	312	test	sighted	no-writing	semantic	SMG
-0.119	305	study	sighted	writing	semantic	SMG
-0.016	305	study	sighted	no-writing	semantic	SMG
0.029	305	test	sighted	writing	semantic	SMG
0.079	305	test	sighted	no-writing	semantic	SMG
-0.06	323	study	sighted	writing	semantic	SMG
-0.027	323	study	sighted	no-writing	semantic	SMG
0.087	323	test	sighted	writing	semantic	SMG
0.212	323	test	sighted	no-writing	semantic	SMG
0.004	356	study	sighted	writing	semantic	SMG
0.008	356	study	sighted	no-writing	semantic	SMG
0.064	356	test	sighted	writing	semantic	SMG
-0.037	356	test	sighted	no-writing	semantic	SMG
-0.05	568	study	sighted	writing	semantic	SMG
0.117	568	study	sighted	no-writing	semantic	SMG
0.157	568	test	sighted	writing	semantic	SMG
0.016	568	test	sighted	no-writing	semantic	SMG
-0.087	481	study	sighted	writing	semantic	SMG
-0.013	481	study	sighted	no-writing	semantic	SMG
0.05	481	test	sighted	writing	semantic	SMG
-0.04	481	test	sighted	no-writing	semantic	SMG
0.057	510	study	sighted	writing	semantic	SMG
-0.017	510	study	sighted	no-writing	semantic	SMG
-0.043	510	test	sighted	writing	semantic	SMG
0.092	510	test	sighted	no-writing	semantic	SMG
-0.04	484	study	sighted	writing	semantic	SMG
-0.055	484	study	sighted	no-writing	semantic	SMG
0.065	484	test	sighted	writing	semantic	SMG
-0.076	484	test	sighted	no-writing	semantic	SMG
0.003	504	study	sighted	writing	semantic	SMG
-0.009	504	study	sighted	no-writing	semantic	SMG
0.036	504	test	sighted	writing	semantic	SMG
0.065	504	test	sighted	no-writing	semantic	SMG
0.043	485	study	sighted	writing	semantic	SMG
-0.069	485	study	sighted	no-writing	semantic	SMG
0.026	485	test	sighted	writing	semantic	SMG
-0.01	485	test	sighted	no-writing	semantic	SMG
0.043	573	study	sighted	writing	semantic	SMG
-0.1	573	study	sighted	no-writing	semantic	SMG
-0.047	573	test	sighted	writing	semantic	SMG
0.001	573	test	sighted	no-writing	semantic	SMG
0.005	497	study	sighted	writing	semantic	SMG
0.024	497	study	sighted	no-writing	semantic	SMG
-0.008	497	test	sighted	writing	semantic	SMG
-0.03	497	test	sighted	no-writing	semantic	SMG
-0.019	261	study	blind	writing	motor	SMG
-0.043	261	study	blind	no-writing	motor	SMG
-0.024	261	test	blind	writing	motor	SMG
0.013	261	test	blind	no-writing	motor	SMG
-0.006	264	study	blind	writing	motor	SMG
-0.044	264	study	blind	no-writing	motor	SMG
0.038	264	test	blind	writing	motor	SMG
0.046	264	test	blind	no-writing	motor	SMG
0.038	265	study	blind	writing	motor	SMG
0.038	265	study	blind	no-writing	motor	SMG
0.043	265	test	blind	writing	motor	SMG
-0.034	265	test	blind	no-writing	motor	SMG
0.031	268	study	blind	writing	motor	SMG
0.045	268	study	blind	no-writing	motor	SMG
-0.006	268	test	blind	writing	motor	SMG
-0.011	268	test	blind	no-writing	motor	SMG
-0.05	274	study	blind	writing	motor	SMG
0.057	274	study	blind	no-writing	motor	SMG
0.069	274	test	blind	writing	motor	SMG
-0.075	274	test	blind	no-writing	motor	SMG
0.042	277	study	blind	writing	motor	SMG
0.061	277	study	blind	no-writing	motor	SMG
-0.015	277	test	blind	writing	motor	SMG
0.047	277	test	blind	no-writing	motor	SMG
-0.076	286	study	blind	writing	motor	SMG
0.053	286	study	blind	no-writing	motor	SMG
0.152	286	test	blind	writing	motor	SMG
0.069	286	test	blind	no-writing	motor	SMG
0.022	289	study	blind	writing	motor	SMG
-0.089	289	study	blind	no-writing	motor	SMG
-0.059	289	test	blind	writing	motor	SMG
-0.047	289	test	blind	no-writing	motor	SMG
0.041	320	study	blind	writing	motor	SMG
-0.069	320	study	blind	no-writing	motor	SMG
0.013	320	test	blind	writing	motor	SMG
-0.078	320	test	blind	no-writing	motor	SMG
0.032	344	study	blind	writing	motor	SMG
0.066	344	study	blind	no-writing	motor	SMG
0.067	344	test	blind	writing	motor	SMG
0.074	344	test	blind	no-writing	motor	SMG
-0.065	345	study	blind	writing	motor	SMG
-0.015	345	study	blind	no-writing	motor	SMG
0.116	345	test	blind	writing	motor	SMG
0.003	345	test	blind	no-writing	motor	SMG
-0.068	347	study	blind	writing	motor	SMG
-0.024	347	study	blind	no-writing	motor	SMG
0.129	347	test	blind	writing	motor	SMG
0.055	347	test	blind	no-writing	motor	SMG
0.034	287	study	sighted	writing	motor	SMG
0.056	287	study	sighted	no-writing	motor	SMG
-0.025	287	test	sighted	writing	motor	SMG
-0.031	287	test	sighted	no-writing	motor	SMG
-0.09	299	study	sighted	writing	motor	SMG
0.046	299	study	sighted	no-writing	motor	SMG
-0.01	299	test	sighted	writing	motor	SMG
-0.03	299	test	sighted	no-writing	motor	SMG
0.082	302	study	sighted	writing	motor	SMG
0.08	302	study	sighted	no-writing	motor	SMG
0.008	302	test	sighted	writing	motor	SMG
0.079	302	test	sighted	no-writing	motor	SMG
-0.004	303	study	sighted	writing	motor	SMG
-0.042	303	study	sighted	no-writing	motor	SMG
-0.009	303	test	sighted	writing	motor	SMG
-0.003	303	test	sighted	no-writing	motor	SMG
0.023	310	study	sighted	writing	motor	SMG
0.005	310	study	sighted	no-writing	motor	SMG
-0.01	310	test	sighted	writing	motor	SMG
-0.007	310	test	sighted	no-writing	motor	SMG
-0.012	272	study	sighted	writing	motor	SMG
0.053	272	study	sighted	no-writing	motor	SMG
0.022	272	test	sighted	writing	motor	SMG
-0.007	272	test	sighted	no-writing	motor	SMG
-0.002	312	study	sighted	writing	motor	SMG
-0.135	312	study	sighted	no-writing	motor	SMG
0.015	312	test	sighted	writing	motor	SMG
-0.045	312	test	sighted	no-writing	motor	SMG
-0.05	305	study	sighted	writing	motor	SMG
0.017	305	study	sighted	no-writing	motor	SMG
0.195	305	test	sighted	writing	motor	SMG
-0.008	305	test	sighted	no-writing	motor	SMG
-0.029	323	study	sighted	writing	motor	SMG
-0.142	323	study	sighted	no-writing	motor	SMG
0.04	323	test	sighted	writing	motor	SMG
0.09	323	test	sighted	no-writing	motor	SMG
0.088	356	study	sighted	writing	motor	SMG
0.027	356	study	sighted	no-writing	motor	SMG
0.03	356	test	sighted	writing	motor	SMG
-0.045	356	test	sighted	no-writing	motor	SMG
-0.06	568	study	sighted	writing	motor	SMG
-0.005	568	study	sighted	no-writing	motor	SMG
-0.133	568	test	sighted	writing	motor	SMG
-0.066	568	test	sighted	no-writing	motor	SMG
-0.028	481	study	sighted	writing	motor	SMG
-0.001	481	study	sighted	no-writing	motor	SMG
0.039	481	test	sighted	writing	motor	SMG
-0.015	481	test	sighted	no-writing	motor	SMG
-0.013	510	study	sighted	writing	motor	SMG
0.004	510	study	sighted	no-writing	motor	SMG
0.098	510	test	sighted	writing	motor	SMG
-0.022	510	test	sighted	no-writing	motor	SMG
0.094	484	study	sighted	writing	motor	SMG
0.022	484	study	sighted	no-writing	motor	SMG
0	484	test	sighted	writing	motor	SMG
-0.004	484	test	sighted	no-writing	motor	SMG
-0.07	504	study	sighted	writing	motor	SMG
0.029	504	study	sighted	no-writing	motor	SMG
0.078	504	test	sighted	writing	motor	SMG
-0.03	504	test	sighted	no-writing	motor	SMG
-0.065	485	study	sighted	writing	motor	SMG
0.01	485	study	sighted	no-writing	motor	SMG
-0.08	485	test	sighted	writing	motor	SMG
-0.034	485	test	sighted	no-writing	motor	SMG
0.048	573	study	sighted	writing	motor	SMG
-0.168	573	study	sighted	no-writing	motor	SMG
0.05	573	test	sighted	writing	motor	SMG
0.016	573	test	sighted	no-writing	motor	SMG
-0.045	497	study	sighted	writing	motor	SMG
-0.045	497	study	sighted	no-writing	motor	SMG
-0.014	497	test	sighted	writing	motor	SMG
-0.088	497	test	sighted	no-writing	motor	SMG
-0.039	261	study	blind	writing	syllabic	SMG
0.106	261	study	blind	no-writing	syllabic	SMG
0.162	261	test	blind	writing	syllabic	SMG
-0.095	261	test	blind	no-writing	syllabic	SMG
-0.112	264	study	blind	writing	syllabic	SMG
-0.103	264	study	blind	no-writing	syllabic	SMG
-0.01	264	test	blind	writing	syllabic	SMG
0.016	264	test	blind	no-writing	syllabic	SMG
-0.078	265	study	blind	writing	syllabic	SMG
0.016	265	study	blind	no-writing	syllabic	SMG
0.009	265	test	blind	writing	syllabic	SMG
0.049	265	test	blind	no-writing	syllabic	SMG
-0.087	268	study	blind	writing	syllabic	SMG
-0.004	268	study	blind	no-writing	syllabic	SMG
0.136	268	test	blind	writing	syllabic	SMG
0.072	268	test	blind	no-writing	syllabic	SMG
-0.128	274	study	blind	writing	syllabic	SMG
-0.001	274	study	blind	no-writing	syllabic	SMG
0.096	274	test	blind	writing	syllabic	SMG
-0.168	274	test	blind	no-writing	syllabic	SMG
0.008	277	study	blind	writing	syllabic	SMG
-0.025	277	study	blind	no-writing	syllabic	SMG
-0.069	277	test	blind	writing	syllabic	SMG
-0.072	277	test	blind	no-writing	syllabic	SMG
0.074	286	study	blind	writing	syllabic	SMG
0.133	286	study	blind	no-writing	syllabic	SMG
-0.057	286	test	blind	writing	syllabic	SMG
-0.094	286	test	blind	no-writing	syllabic	SMG
-0.077	289	study	blind	writing	syllabic	SMG
0.087	289	study	blind	no-writing	syllabic	SMG
-0.079	289	test	blind	writing	syllabic	SMG
-0.045	289	test	blind	no-writing	syllabic	SMG
0.067	320	study	blind	writing	syllabic	SMG
0.118	320	study	blind	no-writing	syllabic	SMG
0.02	320	test	blind	writing	syllabic	SMG
0.262	320	test	blind	no-writing	syllabic	SMG
0.04	344	study	blind	writing	syllabic	SMG
0.096	344	study	blind	no-writing	syllabic	SMG
-0.038	344	test	blind	writing	syllabic	SMG
-0.11	344	test	blind	no-writing	syllabic	SMG
-0.056	345	study	blind	writing	syllabic	SMG
0.095	345	study	blind	no-writing	syllabic	SMG
0.052	345	test	blind	writing	syllabic	SMG
0.122	345	test	blind	no-writing	syllabic	SMG
-0.146	347	study	blind	writing	syllabic	SMG
-0.047	347	study	blind	no-writing	syllabic	SMG
-0.022	347	test	blind	writing	syllabic	SMG
-0.029	347	test	blind	no-writing	syllabic	SMG
0.019	287	study	sighted	writing	syllabic	SMG
0.071	287	study	sighted	no-writing	syllabic	SMG
-0.022	287	test	sighted	writing	syllabic	SMG
-0.042	287	test	sighted	no-writing	syllabic	SMG
0.007	299	study	sighted	writing	syllabic	SMG
-0.161	299	study	sighted	no-writing	syllabic	SMG
0.048	299	test	sighted	writing	syllabic	SMG
-0.035	299	test	sighted	no-writing	syllabic	SMG
-0.125	302	study	sighted	writing	syllabic	SMG
-0.07	302	study	sighted	no-writing	syllabic	SMG
0.135	302	test	sighted	writing	syllabic	SMG
0.032	302	test	sighted	no-writing	syllabic	SMG
-0.02	303	study	sighted	writing	syllabic	SMG
0.071	303	study	sighted	no-writing	syllabic	SMG
0.049	303	test	sighted	writing	syllabic	SMG
0.102	303	test	sighted	no-writing	syllabic	SMG
-0.027	310	study	sighted	writing	syllabic	SMG
-0.001	310	study	sighted	no-writing	syllabic	SMG
-0.004	310	test	sighted	writing	syllabic	SMG
-0.026	310	test	sighted	no-writing	syllabic	SMG
-0.029	272	study	sighted	writing	syllabic	SMG
0.127	272	study	sighted	no-writing	syllabic	SMG
0.167	272	test	sighted	writing	syllabic	SMG
0.049	272	test	sighted	no-writing	syllabic	SMG
0.036	312	study	sighted	writing	syllabic	SMG
0.026	312	study	sighted	no-writing	syllabic	SMG
-0.009	312	test	sighted	writing	syllabic	SMG
0.054	312	test	sighted	no-writing	syllabic	SMG
0.031	305	study	sighted	writing	syllabic	SMG
-0.091	305	study	sighted	no-writing	syllabic	SMG
0.075	305	test	sighted	writing	syllabic	SMG
0.063	305	test	sighted	no-writing	syllabic	SMG
-0.1	323	study	sighted	writing	syllabic	SMG
0.033	323	study	sighted	no-writing	syllabic	SMG
-0.002	323	test	sighted	writing	syllabic	SMG
0.069	323	test	sighted	no-writing	syllabic	SMG
-0.077	356	study	sighted	writing	syllabic	SMG
-0.023	356	study	sighted	no-writing	syllabic	SMG
-0.08	356	test	sighted	writing	syllabic	SMG
-0.06	356	test	sighted	no-writing	syllabic	SMG
-0.057	568	study	sighted	writing	syllabic	SMG
0.059	568	study	sighted	no-writing	syllabic	SMG
-0.021	568	test	sighted	writing	syllabic	SMG
-0.129	568	test	sighted	no-writing	syllabic	SMG
0.001	481	study	sighted	writing	syllabic	SMG
0.034	481	study	sighted	no-writing	syllabic	SMG
0.001	481	test	sighted	writing	syllabic	SMG
-0.028	481	test	sighted	no-writing	syllabic	SMG
-0.074	510	study	sighted	writing	syllabic	SMG
0.028	510	study	sighted	no-writing	syllabic	SMG
0.038	510	test	sighted	writing	syllabic	SMG
-0.049	510	test	sighted	no-writing	syllabic	SMG
0.002	484	study	sighted	writing	syllabic	SMG
0.102	484	study	sighted	no-writing	syllabic	SMG
0.061	484	test	sighted	writing	syllabic	SMG
-0.077	484	test	sighted	no-writing	syllabic	SMG
0.07	504	study	sighted	writing	syllabic	SMG
0.124	504	study	sighted	no-writing	syllabic	SMG
-0.035	504	test	sighted	writing	syllabic	SMG
-0.035	504	test	sighted	no-writing	syllabic	SMG
0.007	485	study	sighted	writing	syllabic	SMG
0.058	485	study	sighted	no-writing	syllabic	SMG
-0.092	485	test	sighted	writing	syllabic	SMG
-0.06	485	test	sighted	no-writing	syllabic	SMG
-0.03	573	study	sighted	writing	syllabic	SMG
-0.14	573	study	sighted	no-writing	syllabic	SMG
-0.049	573	test	sighted	writing	syllabic	SMG
0.146	573	test	sighted	no-writing	syllabic	SMG
-0.004	497	study	sighted	writing	syllabic	SMG
-0.053	497	study	sighted	no-writing	syllabic	SMG
0.009	497	test	sighted	writing	syllabic	SMG
-0.012	497	test	sighted	no-writing	syllabic	SMG
0.065	261	study	blind	writing	semantic	pMTG
0.063	261	study	blind	no-writing	semantic	pMTG
-0.006	261	test	blind	writing	semantic	pMTG
0.062	261	test	blind	no-writing	semantic	pMTG
0.021	264	study	blind	writing	semantic	pMTG
-0.035	264	study	blind	no-writing	semantic	pMTG
-0.014	264	test	blind	writing	semantic	pMTG
0.039	264	test	blind	no-writing	semantic	pMTG
0.057	265	study	blind	writing	semantic	pMTG
0.012	265	study	blind	no-writing	semantic	pMTG
0.172	265	test	blind	writing	semantic	pMTG
0.076	265	test	blind	no-writing	semantic	pMTG
0.051	268	study	blind	writing	semantic	pMTG
-0.033	268	study	blind	no-writing	semantic	pMTG
-0.037	268	test	blind	writing	semantic	pMTG
-0.01	268	test	blind	no-writing	semantic	pMTG
-0.002	274	study	blind	writing	semantic	pMTG
0.04	274	study	blind	no-writing	semantic	pMTG
0.04	274	test	blind	writing	semantic	pMTG
-0.007	274	test	blind	no-writing	semantic	pMTG
-0.039	277	study	blind	writing	semantic	pMTG
-0.084	277	study	blind	no-writing	semantic	pMTG
-0.03	277	test	blind	writing	semantic	pMTG
-0.01	277	test	blind	no-writing	semantic	pMTG
0.053	286	study	blind	writing	semantic	pMTG
-0.033	286	study	blind	no-writing	semantic	pMTG
0.027	286	test	blind	writing	semantic	pMTG
0.02	286	test	blind	no-writing	semantic	pMTG
-0.032	289	study	blind	writing	semantic	pMTG
-0.042	289	study	blind	no-writing	semantic	pMTG
0.001	289	test	blind	writing	semantic	pMTG
-0.063	289	test	blind	no-writing	semantic	pMTG
0.052	320	study	blind	writing	semantic	pMTG
-0.044	320	study	blind	no-writing	semantic	pMTG
0.017	320	test	blind	writing	semantic	pMTG
-0.035	320	test	blind	no-writing	semantic	pMTG
-0.063	344	study	blind	writing	semantic	pMTG
0.037	344	study	blind	no-writing	semantic	pMTG
0.06	344	test	blind	writing	semantic	pMTG
-0.106	344	test	blind	no-writing	semantic	pMTG
0.001	345	study	blind	writing	semantic	pMTG
0.002	345	study	blind	no-writing	semantic	pMTG
0.02	345	test	blind	writing	semantic	pMTG
0.037	345	test	blind	no-writing	semantic	pMTG
-0.03	347	study	blind	writing	semantic	pMTG
-0.012	347	study	blind	no-writing	semantic	pMTG
0.037	347	test	blind	writing	semantic	pMTG
0.015	347	test	blind	no-writing	semantic	pMTG
0.047	287	study	sighted	writing	semantic	pMTG
-0.037	287	study	sighted	no-writing	semantic	pMTG
0.021	287	test	sighted	writing	semantic	pMTG
-0.002	287	test	sighted	no-writing	semantic	pMTG
-0.002	299	study	sighted	writing	semantic	pMTG
-0.077	299	study	sighted	no-writing	semantic	pMTG
-0.044	299	test	sighted	writing	semantic	pMTG
-0.013	299	test	sighted	no-writing	semantic	pMTG
0.046	302	study	sighted	writing	semantic	pMTG
0.053	302	study	sighted	no-writing	semantic	pMTG
-0.008	302	test	sighted	writing	semantic	pMTG
-0.005	302	test	sighted	no-writing	semantic	pMTG
-0.071	303	study	sighted	writing	semantic	pMTG
0.031	303	study	sighted	no-writing	semantic	pMTG
0.024	303	test	sighted	writing	semantic	pMTG
-0.062	303	test	sighted	no-writing	semantic	pMTG
0.025	310	study	sighted	writing	semantic	pMTG
0.085	310	study	sighted	no-writing	semantic	pMTG
0.068	310	test	sighted	writing	semantic	pMTG
0.063	310	test	sighted	no-writing	semantic	pMTG
0.049	272	study	sighted	writing	semantic	pMTG
0.12	272	study	sighted	no-writing	semantic	pMTG
-0.012	272	test	sighted	writing	semantic	pMTG
0.03	272	test	sighted	no-writing	semantic	pMTG
-0.046	312	study	sighted	writing	semantic	pMTG
-0.036	312	study	sighted	no-writing	semantic	pMTG
0.155	312	test	sighted	writing	semantic	pMTG
-0.074	312	test	sighted	no-writing	semantic	pMTG
-0.094	305	study	sighted	writing	semantic	pMTG
-0.099	305	study	sighted	no-writing	semantic	pMTG
0.067	305	test	sighted	writing	semantic	pMTG
0.029	305	test	sighted	no-writing	semantic	pMTG
-0.011	323	study	sighted	writing	semantic	pMTG
-0.024	323	study	sighted	no-writing	semantic	pMTG
0.005	323	test	sighted	writing	semantic	pMTG
0.11	323	test	sighted	no-writing	semantic	pMTG
-0.016	356	study	sighted	writing	semantic	pMTG
0.024	356	study	sighted	no-writing	semantic	pMTG
0.011	356	test	sighted	writing	semantic	pMTG
-0.022	356	test	sighted	no-writing	semantic	pMTG
-0.009	568	study	sighted	writing	semantic	pMTG
-0.015	568	study	sighted	no-writing	semantic	pMTG
0.015	568	test	sighted	writing	semantic	pMTG
0.022	568	test	sighted	no-writing	semantic	pMTG
0.005	481	study	sighted	writing	semantic	pMTG
0.032	481	study	sighted	no-writing	semantic	pMTG
0.022	481	test	sighted	writing	semantic	pMTG
0.076	481	test	sighted	no-writing	semantic	pMTG
0.072	510	study	sighted	writing	semantic	pMTG
0.02	510	study	sighted	no-writing	semantic	pMTG
0.05	510	test	sighted	writing	semantic	pMTG
0.033	510	test	sighted	no-writing	semantic	pMTG
-0.065	484	study	sighted	writing	semantic	pMTG
-0.047	484	study	sighted	no-writing	semantic	pMTG
0.007	484	test	sighted	writing	semantic	pMTG
-0.049	484	test	sighted	no-writing	semantic	pMTG
-0.115	504	study	sighted	writing	semantic	pMTG
-0.085	504	study	sighted	no-writing	semantic	pMTG
0.13	504	test	sighted	writing	semantic	pMTG
-0.026	504	test	sighted	no-writing	semantic	pMTG
0.046	485	study	sighted	writing	semantic	pMTG
-0.09	485	study	sighted	no-writing	semantic	pMTG
0.019	485	test	sighted	writing	semantic	pMTG
0.067	485	test	sighted	no-writing	semantic	pMTG
0.072	573	study	sighted	writing	semantic	pMTG
-0.026	573	study	sighted	no-writing	semantic	pMTG
-0.028	573	test	sighted	writing	semantic	pMTG
-0.007	573	test	sighted	no-writing	semantic	pMTG
0.076	497	study	sighted	writing	semantic	pMTG
0.016	497	study	sighted	no-writing	semantic	pMTG
-0.044	497	test	sighted	writing	semantic	pMTG
0.045	497	test	sighted	no-writing	semantic	pMTG
0.047	261	study	blind	writing	motor	pMTG
0.007	261	study	blind	no-writing	motor	pMTG
0.076	261	test	blind	writing	motor	pMTG
0.055	261	test	blind	no-writing	motor	pMTG
-0.077	264	study	blind	writing	motor	pMTG
0.018	264	study	blind	no-writing	motor	pMTG
-0.085	264	test	blind	writing	motor	pMTG
-0.075	264	test	blind	no-writing	motor	pMTG
-0.013	265	study	blind	writing	motor	pMTG
0.02	265	study	blind	no-writing	motor	pMTG
0	265	test	blind	writing	motor	pMTG
0.019	265	test	blind	no-writing	motor	pMTG
0.017	268	study	blind	writing	motor	pMTG
-0.052	268	study	blind	no-writing	motor	pMTG
-0.033	268	test	blind	writing	motor	pMTG
-0.03	268	test	blind	no-writing	motor	pMTG
0.024	274	study	blind	writing	motor	pMTG
-0.093	274	study	blind	no-writing	motor	pMTG
0.036	274	test	blind	writing	motor	pMTG
-0.007	274	test	blind	no-writing	motor	pMTG
0.112	277	study	blind	writing	motor	pMTG
0.067	277	study	blind	no-writing	motor	pMTG
-0.045	277	test	blind	writing	motor	pMTG
0.13	277	test	blind	no-writing	motor	pMTG
-0.074	286	study	blind	writing	motor	pMTG
0.019	286	study	blind	no-writing	motor	pMTG
0.147	286	test	blind	writing	motor	pMTG
0.076	286	test	blind	no-writing	motor	pMTG
-0.005	289	study	blind	writing	motor	pMTG
-0.123	289	study	blind	no-writing	motor	pMTG
-0.058	289	test	blind	writing	motor	pMTG
-0.035	289	test	blind	no-writing	motor	pMTG
0.015	320	study	blind	writing	motor	pMTG
-0.014	320	study	blind	no-writing	motor	pMTG
0.023	320	test	blind	writing	motor	pMTG
0.009	320	test	blind	no-writing	motor	pMTG
0.051	344	study	blind	writing	motor	pMTG
-0.087	344	study	blind	no-writing	motor	pMTG
-0.029	344	test	blind	writing	motor	pMTG
-0.038	344	test	blind	no-writing	motor	pMTG
0.068	345	study	blind	writing	motor	pMTG
-0.069	345	study	blind	no-writing	motor	pMTG
0.08	345	test	blind	writing	motor	pMTG
0.015	345	test	blind	no-writing	motor	pMTG
-0.099	347	study	blind	writing	motor	pMTG
0.03	347	study	blind	no-writing	motor	pMTG
0.193	347	test	blind	writing	motor	pMTG
0.047	347	test	blind	no-writing	motor	pMTG
0.109	287	study	sighted	writing	motor	pMTG
0.018	287	study	sighted	no-writing	motor	pMTG
-0.037	287	test	sighted	writing	motor	pMTG
-0.054	287	test	sighted	no-writing	motor	pMTG
-0.02	299	study	sighted	writing	motor	pMTG
-0.072	299	study	sighted	no-writing	motor	pMTG
0.194	299	test	sighted	writing	motor	pMTG
0.028	299	test	sighted	no-writing	motor	pMTG
0.027	302	study	sighted	writing	motor	pMTG
-0.115	302	study	sighted	no-writing	motor	pMTG
0.016	302	test	sighted	writing	motor	pMTG
0.074	302	test	sighted	no-writing	motor	pMTG
0.048	303	study	sighted	writing	motor	pMTG
0.008	303	study	sighted	no-writing	motor	pMTG
-0.016	303	test	sighted	writing	motor	pMTG
0.006	303	test	sighted	no-writing	motor	pMTG
0.055	310	study	sighted	writing	motor	pMTG
-0.049	310	study	sighted	no-writing	motor	pMTG
-0.005	310	test	sighted	writing	motor	pMTG
0.002	310	test	sighted	no-writing	motor	pMTG
0.066	272	study	sighted	writing	motor	pMTG
-0.073	272	study	sighted	no-writing	motor	pMTG
0.009	272	test	sighted	writing	motor	pMTG
0.067	272	test	sighted	no-writing	motor	pMTG
-0.026	312	study	sighted	writing	motor	pMTG
0.029	312	study	sighted	no-writing	motor	pMTG
0.08	312	test	sighted	writing	motor	pMTG
-0.053	312	test	sighted	no-writing	motor	pMTG
0.008	305	study	sighted	writing	motor	pMTG
0.019	305	study	sighted	no-writing	motor	pMTG
0.272	305	test	sighted	writing	motor	pMTG
0.168	305	test	sighted	no-writing	motor	pMTG
0.107	323	study	sighted	writing	motor	pMTG
-0.083	323	study	sighted	no-writing	motor	pMTG
0.031	323	test	sighted	writing	motor	pMTG
-0.046	323	test	sighted	no-writing	motor	pMTG
0.065	356	study	sighted	writing	motor	pMTG
0.016	356	study	sighted	no-writing	motor	pMTG
-0.061	356	test	sighted	writing	motor	pMTG
-0.016	356	test	sighted	no-writing	motor	pMTG
0.062	568	study	sighted	writing	motor	pMTG
0.014	568	study	sighted	no-writing	motor	pMTG
-0.071	568	test	sighted	writing	motor	pMTG
-0.001	568	test	sighted	no-writing	motor	pMTG
0.049	481	study	sighted	writing	motor	pMTG
-0.002	481	study	sighted	no-writing	motor	pMTG
-0.085	481	test	sighted	writing	motor	pMTG
0.101	481	test	sighted	no-writing	motor	pMTG
0.023	510	study	sighted	writing	motor	pMTG
0.005	510	study	sighted	no-writing	motor	pMTG
0.044	510	test	sighted	writing	motor	pMTG
-0.061	510	test	sighted	no-writing	motor	pMTG
-0.008	484	study	sighted	writing	motor	pMTG
0.065	484	study	sighted	no-writing	motor	pMTG
-0.028	484	test	sighted	writing	motor	pMTG
0.024	484	test	sighted	no-writing	motor	pMTG
-0.111	504	study	sighted	writing	motor	pMTG
-0.066	504	study	sighted	no-writing	motor	pMTG
0.213	504	test	sighted	writing	motor	pMTG
-0.023	504	test	sighted	no-writing	motor	pMTG
-0.079	485	study	sighted	writing	motor	pMTG
-0.013	485	study	sighted	no-writing	motor	pMTG
0.015	485	test	sighted	writing	motor	pMTG
0.11	485	test	sighted	no-writing	motor	pMTG
0.058	573	study	sighted	writing	motor	pMTG
0.033	573	study	sighted	no-writing	motor	pMTG
0.031	573	test	sighted	writing	motor	pMTG
-0.035	573	test	sighted	no-writing	motor	pMTG
-0.067	497	study	sighted	writing	motor	pMTG
0.096	497	study	sighted	no-writing	motor	pMTG
0.025	497	test	sighted	writing	motor	pMTG
-0.071	497	test	sighted	no-writing	motor	pMTG
0.011	261	study	blind	writing	syllabic	pMTG
0.066	261	study	blind	no-writing	syllabic	pMTG
-0.025	261	test	blind	writing	syllabic	pMTG
-0.097	261	test	blind	no-writing	syllabic	pMTG
-0.107	264	study	blind	writing	syllabic	pMTG
-0.006	264	study	blind	no-writing	syllabic	pMTG
-0.067	264	test	blind	writing	syllabic	pMTG
0.102	264	test	blind	no-writing	syllabic	pMTG
0.009	265	study	blind	writing	syllabic	pMTG
-0.094	265	study	blind	no-writing	syllabic	pMTG
-0.006	265	test	blind	writing	syllabic	pMTG
-0.081	265	test	blind	no-writing	syllabic	pMTG
-0.107	268	study	blind	writing	syllabic	pMTG
-0.099	268	study	blind	no-writing	syllabic	pMTG
0.085	268	test	blind	writing	syllabic	pMTG
0.026	268	test	blind	no-writing	syllabic	pMTG
0.03	274	study	blind	writing	syllabic	pMTG
-0.036	274	study	blind	no-writing	syllabic	pMTG
-0.022	274	test	blind	writing	syllabic	pMTG
0.009	274	test	blind	no-writing	syllabic	pMTG
-0.011	277	study	blind	writing	syllabic	pMTG
0.048	277	study	blind	no-writing	syllabic	pMTG
-0.107	277	test	blind	writing	syllabic	pMTG
0.027	277	test	blind	no-writing	syllabic	pMTG
-0.091	286	study	blind	writing	syllabic	pMTG
0.09	286	study	blind	no-writing	syllabic	pMTG
-0.019	286	test	blind	writing	syllabic	pMTG
-0.044	286	test	blind	no-writing	syllabic	pMTG
0.126	289	study	blind	writing	syllabic	pMTG
0.008	289	study	blind	no-writing	syllabic	pMTG
-0.063	289	test	blind	writing	syllabic	pMTG
-0.014	289	test	blind	no-writing	syllabic	pMTG
0.051	320	study	blind	writing	syllabic	pMTG
0.145	320	study	blind	no-writing	syllabic	pMTG
0.014	320	test	blind	writing	syllabic	pMTG
0.141	320	test	blind	no-writing	syllabic	pMTG
-0.065	344	study	blind	writing	syllabic	pMTG
0.059	344	study	blind	no-writing	syllabic	pMTG
-0.021	344	test	blind	writing	syllabic	pMTG
-0.077	344	test	blind	no-writing	syllabic	pMTG
0.061	345	study	blind	writing	syllabic	pMTG
-0.021	345	study	blind	no-writing	syllabic	pMTG
0.086	345	test	blind	writing	syllabic	pMTG
0.073	345	test	blind	no-writing	syllabic	pMTG
-0.095	347	study	blind	writing	syllabic	pMTG
-0.136	347	study	blind	no-writing	syllabic	pMTG
-0.041	347	test	blind	writing	syllabic	pMTG
-0.073	347	test	blind	no-writing	syllabic	pMTG
-0.117	287	study	sighted	writing	syllabic	pMTG
0.128	287	study	sighted	no-writing	syllabic	pMTG
-0.026	287	test	sighted	writing	syllabic	pMTG
-0.038	287	test	sighted	no-writing	syllabic	pMTG
0.056	299	study	sighted	writing	syllabic	pMTG
-0.011	299	study	sighted	no-writing	syllabic	pMTG
0.063	299	test	sighted	writing	syllabic	pMTG
0.109	299	test	sighted	no-writing	syllabic	pMTG
0.068	302	study	sighted	writing	syllabic	pMTG
0.028	302	study	sighted	no-writing	syllabic	pMTG
-0.01	302	test	sighted	writing	syllabic	pMTG
-0.002	302	test	sighted	no-writing	syllabic	pMTG
0.146	303	study	sighted	writing	syllabic	pMTG
0.022	303	study	sighted	no-writing	syllabic	pMTG
-0.057	303	test	sighted	writing	syllabic	pMTG
0.057	303	test	sighted	no-writing	syllabic	pMTG
0.036	310	study	sighted	writing	syllabic	pMTG
0.006	310	study	sighted	no-writing	syllabic	pMTG
0.057	310	test	sighted	writing	syllabic	pMTG
0	310	test	sighted	no-writing	syllabic	pMTG
-0.199	272	study	sighted	writing	syllabic	pMTG
0.006	272	study	sighted	no-writing	syllabic	pMTG
0.07	272	test	sighted	writing	syllabic	pMTG
0.134	272	test	sighted	no-writing	syllabic	pMTG
-0.062	312	study	sighted	writing	syllabic	pMTG
0.12	312	study	sighted	no-writing	syllabic	pMTG
-0.068	312	test	sighted	writing	syllabic	pMTG
0.043	312	test	sighted	no-writing	syllabic	pMTG
0.083	305	study	sighted	writing	syllabic	pMTG
0.042	305	study	sighted	no-writing	syllabic	pMTG
0.107	305	test	sighted	writing	syllabic	pMTG
0.042	305	test	sighted	no-writing	syllabic	pMTG
-0.11	323	study	sighted	writing	syllabic	pMTG
0.008	323	study	sighted	no-writing	syllabic	pMTG
-0.048	323	test	sighted	writing	syllabic	pMTG
0.067	323	test	sighted	no-writing	syllabic	pMTG
0.103	356	study	sighted	writing	syllabic	pMTG
-0.004	356	study	sighted	no-writing	syllabic	pMTG
-0.04	356	test	sighted	writing	syllabic	pMTG
-0.033	356	test	sighted	no-writing	syllabic	pMTG
-0.164	568	study	sighted	writing	syllabic	pMTG
-0.001	568	study	sighted	no-writing	syllabic	pMTG
-0.095	568	test	sighted	writing	syllabic	pMTG
-0.013	568	test	sighted	no-writing	syllabic	pMTG
0.029	481	study	sighted	writing	syllabic	pMTG
-0.006	481	study	sighted	no-writing	syllabic	pMTG
-0.004	481	test	sighted	writing	syllabic	pMTG
-0.051	481	test	sighted	no-writing	syllabic	pMTG
0.059	510	study	sighted	writing	syllabic	pMTG
0	510	study	sighted	no-writing	syllabic	pMTG
0.017	510	test	sighted	writing	syllabic	pMTG
-0.03	510	test	sighted	no-writing	syllabic	pMTG
-0.077	484	study	sighted	writing	syllabic	pMTG
0.076	484	study	sighted	no-writing	syllabic	pMTG
-0.019	484	test	sighted	writing	syllabic	pMTG
-0.023	484	test	sighted	no-writing	syllabic	pMTG
0.158	504	study	sighted	writing	syllabic	pMTG
0.084	504	study	sighted	no-writing	syllabic	pMTG
-0.053	504	test	sighted	writing	syllabic	pMTG
0.054	504	test	sighted	no-writing	syllabic	pMTG
0.039	485	study	sighted	writing	syllabic	pMTG
-0.027	485	study	sighted	no-writing	syllabic	pMTG
0.061	485	test	sighted	writing	syllabic	pMTG
0.045	485	test	sighted	no-writing	syllabic	pMTG
0.072	573	study	sighted	writing	syllabic	pMTG
0.02	573	study	sighted	no-writing	syllabic	pMTG
-0.047	573	test	sighted	writing	syllabic	pMTG
-0.016	573	test	sighted	no-writing	syllabic	pMTG
-0.053	497	study	sighted	writing	syllabic	pMTG
0.122	497	study	sighted	no-writing	syllabic	pMTG
-0.117	497	test	sighted	writing	syllabic	pMTG
-0.002	497	test	sighted	no-writing	syllabic	pMTG
0.012	261	study	blind	writing	semantic	ATL
0.084	261	study	blind	no-writing	semantic	ATL
-0.083	261	test	blind	writing	semantic	ATL
-0.021	261	test	blind	no-writing	semantic	ATL
0.025	264	study	blind	writing	semantic	ATL
0.025	264	study	blind	no-writing	semantic	ATL
-0.063	264	test	blind	writing	semantic	ATL
0.028	264	test	blind	no-writing	semantic	ATL
0.066	265	study	blind	writing	semantic	ATL
-0.095	265	study	blind	no-writing	semantic	ATL
0.172	265	test	blind	writing	semantic	ATL
0.045	265	test	blind	no-writing	semantic	ATL
0.086	268	study	blind	writing	semantic	ATL
0.055	268	study	blind	no-writing	semantic	ATL
-0.077	268	test	blind	writing	semantic	ATL
-0.01	268	test	blind	no-writing	semantic	ATL
0.039	274	study	blind	writing	semantic	ATL
0.022	274	study	blind	no-writing	semantic	ATL
0.046	274	test	blind	writing	semantic	ATL
-0.001	274	test	blind	no-writing	semantic	ATL
-0.056	277	study	blind	writing	semantic	ATL
0.013	277	study	blind	no-writing	semantic	ATL
0.077	277	test	blind	writing	semantic	ATL
0.003	277	test	blind	no-writing	semantic	ATL
-0.028	286	study	blind	writing	semantic	ATL
0.007	286	study	blind	no-writing	semantic	ATL
0.016	286	test	blind	writing	semantic	ATL
0.037	286	test	blind	no-writing	semantic	ATL
0.072	289	study	blind	writing	semantic	ATL
-0.031	289	study	blind	no-writing	semantic	ATL
0.037	289	test	blind	writing	semantic	ATL
-0.097	289	test	blind	no-writing	semantic	ATL
0.04	320	study	blind	writing	semantic	ATL
0.11	320	study	blind	no-writing	semantic	ATL
-0.068	320	test	blind	writing	semantic	ATL
-0.001	320	test	blind	no-writing	semantic	ATL
0.04	344	study	blind	writing	semantic	ATL
0.026	344	study	blind	no-writing	semantic	ATL
0.058	344	test	blind	writing	semantic	ATL
-0.076	344	test	blind	no-writing	semantic	ATL
-0.168	345	study	blind	writing	semantic	ATL
-0.069	345	study	blind	no-writing	semantic	ATL
-0.003	345	test	blind	writing	semantic	ATL
0.086	345	test	blind	no-writing	semantic	ATL
0.023	347	study	blind	writing	semantic	ATL
0.064	347	study	blind	no-writing	semantic	ATL
0.063	347	test	blind	writing	semantic	ATL
0.037	347	test	blind	no-writing	semantic	ATL
0.092	287	study	sighted	writing	semantic	ATL
-0.037	287	study	sighted	no-writing	semantic	ATL
-0.006	287	test	sighted	writing	semantic	ATL
-0.002	287	test	sighted	no-writing	semantic	ATL
0.106	299	study	sighted	writing	semantic	ATL
0.047	299	study	sighted	no-writing	semantic	ATL
-0.02	299	test	sighted	writing	semantic	ATL
-0.1	299	test	sighted	no-writing	semantic	ATL
-0.017	302	study	sighted	writing	semantic	ATL
0.046	302	study	sighted	no-writing	semantic	ATL
-0.052	302	test	sighted	writing	semantic	ATL
0.096	302	test	sighted	no-writing	semantic	ATL
0.052	303	study	sighted	writing	semantic	ATL
-0.024	303	study	sighted	no-writing	semantic	ATL
0.03	303	test	sighted	writing	semantic	ATL
-0.037	303	test	sighted	no-writing	semantic	ATL
-0.023	310	study	sighted	writing	semantic	ATL
0.154	310	study	sighted	no-writing	semantic	ATL
-0.082	310	test	sighted	writing	semantic	ATL
0.046	310	test	sighted	no-writing	semantic	ATL
-0.054	272	study	sighted	writing	semantic	ATL
0.003	272	study	sighted	no-writing	semantic	ATL
0.048	272	test	sighted	writing	semantic	ATL
0.064	272	test	sighted	no-writing	semantic	ATL
-0.03	312	study	sighted	writing	semantic	ATL
0.017	312	study	sighted	no-writing	semantic	ATL
0.088	312	test	sighted	writing	semantic	ATL
-0.026	312	test	sighted	no-writing	semantic	ATL
-0.013	305	study	sighted	writing	semantic	ATL
-0.072	305	study	sighted	no-writing	semantic	ATL
-0.007	305	test	sighted	writing	semantic	ATL
-0.002	305	test	sighted	no-writing	semantic	ATL
0.031	323	study	sighted	writing	semantic	ATL
-0.076	323	study	sighted	no-writing	semantic	ATL
0.044	323	test	sighted	writing	semantic	ATL
-0.004	323	test	sighted	no-writing	semantic	ATL
0.035	356	study	sighted	writing	semantic	ATL
-0.014	356	study	sighted	no-writing	semantic	ATL
0.035	356	test	sighted	writing	semantic	ATL
0.007	356	test	sighted	no-writing	semantic	ATL
-0.059	568	study	sighted	writing	semantic	ATL
0.023	568	study	sighted	no-writing	semantic	ATL
-0.064	568	test	sighted	writing	semantic	ATL
0.016	568	test	sighted	no-writing	semantic	ATL
-0.091	481	study	sighted	writing	semantic	ATL
0.039	481	study	sighted	no-writing	semantic	ATL
-0.027	481	test	sighted	writing	semantic	ATL
-0.047	481	test	sighted	no-writing	semantic	ATL
0.03	510	study	sighted	writing	semantic	ATL
0.055	510	study	sighted	no-writing	semantic	ATL
-0.058	510	test	sighted	writing	semantic	ATL
0.026	510	test	sighted	no-writing	semantic	ATL
-0.145	484	study	sighted	writing	semantic	ATL
-0.042	484	study	sighted	no-writing	semantic	ATL
0.08	484	test	sighted	writing	semantic	ATL
-0.067	484	test	sighted	no-writing	semantic	ATL
-0.153	504	study	sighted	writing	semantic	ATL
-0.026	504	study	sighted	no-writing	semantic	ATL
0.079	504	test	sighted	writing	semantic	ATL
0.012	504	test	sighted	no-writing	semantic	ATL
-0.01	485	study	sighted	writing	semantic	ATL
-0.038	485	study	sighted	no-writing	semantic	ATL
0.008	485	test	sighted	writing	semantic	ATL
-0.01	485	test	sighted	no-writing	semantic	ATL
-0.129	573	study	sighted	writing	semantic	ATL
-0.066	573	study	sighted	no-writing	semantic	ATL
0.043	573	test	sighted	writing	semantic	ATL
0.072	573	test	sighted	no-writing	semantic	ATL
-0.047	497	study	sighted	writing	semantic	ATL
0.043	497	study	sighted	no-writing	semantic	ATL
0.031	497	test	sighted	writing	semantic	ATL
0.006	497	test	sighted	no-writing	semantic	ATL
-0.05	261	study	blind	writing	motor	ATL
-0.159	261	study	blind	no-writing	motor	ATL
0.06	261	test	blind	writing	motor	ATL
0.1	261	test	blind	no-writing	motor	ATL
-0.022	264	study	blind	writing	motor	ATL
-0.156	264	study	blind	no-writing	motor	ATL
-0.086	264	test	blind	writing	motor	ATL
0.026	264	test	blind	no-writing	motor	ATL
0.011	265	study	blind	writing	motor	ATL
-0.043	265	study	blind	no-writing	motor	ATL
0.05	265	test	blind	writing	motor	ATL
0.003	265	test	blind	no-writing	motor	ATL
-0.007	268	study	blind	writing	motor	ATL
0.02	268	study	blind	no-writing	motor	ATL
0.051	268	test	blind	writing	motor	ATL
-0.031	268	test	blind	no-writing	motor	ATL
0.06	274	study	blind	writing	motor	ATL
-0.014	274	study	blind	no-writing	motor	ATL
-0.047	274	test	blind	writing	motor	ATL
-0.055	274	test	blind	no-writing	motor	ATL
0.085	277	study	blind	writing	motor	ATL
0.086	277	study	blind	no-writing	motor	ATL
-0.092	277	test	blind	writing	motor	ATL
0.057	277	test	blind	no-writing	motor	ATL
-0.088	286	study	blind	writing	motor	ATL
0.085	286	study	blind	no-writing	motor	ATL
0.195	286	test	blind	writing	motor	ATL
0.111	286	test	blind	no-writing	motor	ATL
0.094	289	study	blind	writing	motor	ATL
-0.212	289	study	blind	no-writing	motor	ATL
-0.058	289	test	blind	writing	motor	ATL
-0.066	289	test	blind	no-writing	motor	ATL
-0.111	320	study	blind	writing	motor	ATL
0.043	320	study	blind	no-writing	motor	ATL
-0.027	320	test	blind	writing	motor	ATL
-0.004	320	test	blind	no-writing	motor	ATL
-0.085	344	study	blind	writing	motor	ATL
-0.036	344	study	blind	no-writing	motor	ATL
0.011	344	test	blind	writing	motor	ATL
-0.032	344	test	blind	no-writing	motor	ATL
0.015	345	study	blind	writing	motor	ATL
-0.066	345	study	blind	no-writing	motor	ATL
0	345	test	blind	writing	motor	ATL
0.08	345	test	blind	no-writing	motor	ATL
-0.116	347	study	blind	writing	motor	ATL
0.041	347	study	blind	no-writing	motor	ATL
0.219	347	test	blind	writing	motor	ATL
0.024	347	test	blind	no-writing	motor	ATL
0.063	287	study	sighted	writing	motor	ATL
0.066	287	study	sighted	no-writing	motor	ATL
-0.054	287	test	sighted	writing	motor	ATL
0.104	287	test	sighted	no-writing	motor	ATL
0.06	299	study	sighted	writing	motor	ATL
-0.009	299	study	sighted	no-writing	motor	ATL
0.071	299	test	sighted	writing	motor	ATL
-0.001	299	test	sighted	no-writing	motor	ATL
0.084	302	study	sighted	writing	motor	ATL
0.118	302	study	sighted	no-writing	motor	ATL
-0.017	302	test	sighted	writing	motor	ATL
0.016	302	test	sighted	no-writing	motor	ATL
0.072	303	study	sighted	writing	motor	ATL
0.062	303	study	sighted	no-writing	motor	ATL
-0.004	303	test	sighted	writing	motor	ATL
-0.012	303	test	sighted	no-writing	motor	ATL
0.05	310	study	sighted	writing	motor	ATL
0.051	310	study	sighted	no-writing	motor	ATL
-0.05	310	test	sighted	writing	motor	ATL
0.037	310	test	sighted	no-writing	motor	ATL
-0.053	272	study	sighted	writing	motor	ATL
-0.007	272	study	sighted	no-writing	motor	ATL
0.003	272	test	sighted	writing	motor	ATL
-0.015	272	test	sighted	no-writing	motor	ATL
-0.011	312	study	sighted	writing	motor	ATL
0.014	312	study	sighted	no-writing	motor	ATL
0.016	312	test	sighted	writing	motor	ATL
-0.058	312	test	sighted	no-writing	motor	ATL
-0.016	305	study	sighted	writing	motor	ATL
-0.052	305	study	sighted	no-writing	motor	ATL
0.243	305	test	sighted	writing	motor	ATL
0.094	305	test	sighted	no-writing	motor	ATL
-0.021	323	study	sighted	writing	motor	ATL
-0.162	323	study	sighted	no-writing	motor	ATL
0.04	323	test	sighted	writing	motor	ATL
-0.026	323	test	sighted	no-writing	motor	ATL
0.006	356	study	sighted	writing	motor	ATL
-0.028	356	study	sighted	no-writing	motor	ATL
-0.01	356	test	sighted	writing	motor	ATL
0.067	356	test	sighted	no-writing	motor	ATL
0.026	568	study	sighted	writing	motor	ATL
-0.001	568	study	sighted	no-writing	motor	ATL
-0.085	568	test	sighted	writing	motor	ATL
-0.024	568	test	sighted	no-writing	motor	ATL
-0.107	481	study	sighted	writing	motor	ATL
0.097	481	study	sighted	no-writing	motor	ATL
0.028	481	test	sighted	writing	motor	ATL
0.019	481	test	sighted	no-writing	motor	ATL
0.035	510	study	sighted	writing	motor	ATL
0.062	510	study	sighted	no-writing	motor	ATL
0.052	510	test	sighted	writing	motor	ATL
0.057	510	test	sighted	no-writing	motor	ATL
-0.012	484	study	sighted	writing	motor	ATL
0.039	484	study	sighted	no-writing	motor	ATL
-0.024	484	test	sighted	writing	motor	ATL
-0.127	484	test	sighted	no-writing	motor	ATL
-0.129	504	study	sighted	writing	motor	ATL
-0.037	504	study	sighted	no-writing	motor	ATL
0.088	504	test	sighted	writing	motor	ATL
-0.033	504	test	sighted	no-writing	motor	ATL
-0.032	485	study	sighted	writing	motor	ATL
0.062	485	study	sighted	no-writing	motor	ATL
-0.058	485	test	sighted	writing	motor	ATL
0.057	485	test	sighted	no-writing	motor	ATL
0.064	573	study	sighted	writing	motor	ATL
-0.039	573	study	sighted	no-writing	motor	ATL
-0.049	573	test	sighted	writing	motor	ATL
-0.015	573	test	sighted	no-writing	motor	ATL
-0.08	497	study	sighted	writing	motor	ATL
0.143	497	study	sighted	no-writing	motor	ATL
0.021	497	test	sighted	writing	motor	ATL
-0.049	497	test	sighted	no-writing	motor	ATL
-0.1	261	study	blind	writing	syllabic	ATL
0.079	261	study	blind	no-writing	syllabic	ATL
-0.04	261	test	blind	writing	syllabic	ATL
0.059	261	test	blind	no-writing	syllabic	ATL
-0.076	264	study	blind	writing	syllabic	ATL
0.027	264	study	blind	no-writing	syllabic	ATL
-0.078	264	test	blind	writing	syllabic	ATL
0.074	264	test	blind	no-writing	syllabic	ATL
0.026	265	study	blind	writing	syllabic	ATL
0.089	265	study	blind	no-writing	syllabic	ATL
-0.032	265	test	blind	writing	syllabic	ATL
-0.106	265	test	blind	no-writing	syllabic	ATL
0.005	268	study	blind	writing	syllabic	ATL
-0.065	268	study	blind	no-writing	syllabic	ATL
-0.017	268	test	blind	writing	syllabic	ATL
-0.001	268	test	blind	no-writing	syllabic	ATL
0.036	274	study	blind	writing	syllabic	ATL
-0.096	274	study	blind	no-writing	syllabic	ATL
-0.023	274	test	blind	writing	syllabic	ATL
-0.054	274	test	blind	no-writing	syllabic	ATL
-0.005	277	study	blind	writing	syllabic	ATL
0.047	277	study	blind	no-writing	syllabic	ATL
-0.17	277	test	blind	writing	syllabic	ATL
-0.022	277	test	blind	no-writing	syllabic	ATL
0.004	286	study	blind	writing	syllabic	ATL
0.059	286	study	blind	no-writing	syllabic	ATL
-0.019	286	test	blind	writing	syllabic	ATL
-0.049	286	test	blind	no-writing	syllabic	ATL
0.079	289	study	blind	writing	syllabic	ATL
0.006	289	study	blind	no-writing	syllabic	ATL
-0.129	289	test	blind	writing	syllabic	ATL
-0.037	289	test	blind	no-writing	syllabic	ATL
-0.019	320	study	blind	writing	syllabic	ATL
0.012	320	study	blind	no-writing	syllabic	ATL
-0.02	320	test	blind	writing	syllabic	ATL
0.16	320	test	blind	no-writing	syllabic	ATL
0.085	344	study	blind	writing	syllabic	ATL
0.013	344	study	blind	no-writing	syllabic	ATL
-0.099	344	test	blind	writing	syllabic	ATL
-0.042	344	test	blind	no-writing	syllabic	ATL
0.013	345	study	blind	writing	syllabic	ATL
0.007	345	study	blind	no-writing	syllabic	ATL
-0.025	345	test	blind	writing	syllabic	ATL
0.094	345	test	blind	no-writing	syllabic	ATL
-0.171	347	study	blind	writing	syllabic	ATL
-0.008	347	study	blind	no-writing	syllabic	ATL
-0.043	347	test	blind	writing	syllabic	ATL
-0.036	347	test	blind	no-writing	syllabic	ATL
0.059	287	study	sighted	writing	syllabic	ATL
0.04	287	study	sighted	no-writing	syllabic	ATL
0.009	287	test	sighted	writing	syllabic	ATL
-0.028	287	test	sighted	no-writing	syllabic	ATL
0.023	299	study	sighted	writing	syllabic	ATL
0.018	299	study	sighted	no-writing	syllabic	ATL
0.053	299	test	sighted	writing	syllabic	ATL
0.054	299	test	sighted	no-writing	syllabic	ATL
0.014	302	study	sighted	writing	syllabic	ATL
0.024	302	study	sighted	no-writing	syllabic	ATL
0.011	302	test	sighted	writing	syllabic	ATL
0.09	302	test	sighted	no-writing	syllabic	ATL
0.022	303	study	sighted	writing	syllabic	ATL
-0.145	303	study	sighted	no-writing	syllabic	ATL
-0.006	303	test	sighted	writing	syllabic	ATL
0.044	303	test	sighted	no-writing	syllabic	ATL
0.049	310	study	sighted	writing	syllabic	ATL
0.038	310	study	sighted	no-writing	syllabic	ATL
0.035	310	test	sighted	writing	syllabic	ATL
-0.07	310	test	sighted	no-writing	syllabic	ATL
-0.174	272	study	sighted	writing	syllabic	ATL
0.001	272	study	sighted	no-writing	syllabic	ATL
0.16	272	test	sighted	writing	syllabic	ATL
-0.052	272	test	sighted	no-writing	syllabic	ATL
0.021	312	study	sighted	writing	syllabic	ATL
-0.024	312	study	sighted	no-writing	syllabic	ATL
-0.082	312	test	sighted	writing	syllabic	ATL
0.02	312	test	sighted	no-writing	syllabic	ATL
0.093	305	study	sighted	writing	syllabic	ATL
0.067	305	study	sighted	no-writing	syllabic	ATL
0.077	305	test	sighted	writing	syllabic	ATL
0.107	305	test	sighted	no-writing	syllabic	ATL
-0.174	323	study	sighted	writing	syllabic	ATL
-0.057	323	study	sighted	no-writing	syllabic	ATL
-0.038	323	test	sighted	writing	syllabic	ATL
0.025	323	test	sighted	no-writing	syllabic	ATL
0.117	356	study	sighted	writing	syllabic	ATL
-0.044	356	study	sighted	no-writing	syllabic	ATL
0.039	356	test	sighted	writing	syllabic	ATL
-0.003	356	test	sighted	no-writing	syllabic	ATL
-0.055	568	study	sighted	writing	syllabic	ATL
-0.009	568	study	sighted	no-writing	syllabic	ATL
-0.061	568	test	sighted	writing	syllabic	ATL
0.029	568	test	sighted	no-writing	syllabic	ATL
-0.028	481	study	sighted	writing	syllabic	ATL
-0.055	481	study	sighted	no-writing	syllabic	ATL
0.053	481	test	sighted	writing	syllabic	ATL
-0.052	481	test	sighted	no-writing	syllabic	ATL
-0.079	510	study	sighted	writing	syllabic	ATL
0.008	510	study	sighted	no-writing	syllabic	ATL
-0.037	510	test	sighted	writing	syllabic	ATL
-0.052	510	test	sighted	no-writing	syllabic	ATL
0.025	484	study	sighted	writing	syllabic	ATL
0.013	484	study	sighted	no-writing	syllabic	ATL
0.001	484	test	sighted	writing	syllabic	ATL
0.035	484	test	sighted	no-writing	syllabic	ATL
-0.038	504	study	sighted	writing	syllabic	ATL
0.069	504	study	sighted	no-writing	syllabic	ATL
-0.009	504	test	sighted	writing	syllabic	ATL
0.043	504	test	sighted	no-writing	syllabic	ATL
0.095	485	study	sighted	writing	syllabic	ATL
-0.019	485	study	sighted	no-writing	syllabic	ATL
-0.132	485	test	sighted	writing	syllabic	ATL
-0.161	485	test	sighted	no-writing	syllabic	ATL
0.033	573	study	sighted	writing	syllabic	ATL
0.071	573	study	sighted	no-writing	syllabic	ATL
-0.037	573	test	sighted	writing	syllabic	ATL
-0.026	573	test	sighted	no-writing	syllabic	ATL
-0.06	497	study	sighted	writing	syllabic	ATL
0.027	497	study	sighted	no-writing	syllabic	ATL
0.015	497	test	sighted	writing	syllabic	ATL
-0.11	497	test	sighted	no-writing	syllabic	ATL
0	261	study	blind	writing	semantic	aSTG
0.029	261	study	blind	no-writing	semantic	aSTG
-0.034	261	test	blind	writing	semantic	aSTG
0.048	261	test	blind	no-writing	semantic	aSTG
0.003	264	study	blind	writing	semantic	aSTG
-0.01	264	study	blind	no-writing	semantic	aSTG
-0.074	264	test	blind	writing	semantic	aSTG
0.082	264	test	blind	no-writing	semantic	aSTG
0.029	265	study	blind	writing	semantic	aSTG
-0.01	265	study	blind	no-writing	semantic	aSTG
0.069	265	test	blind	writing	semantic	aSTG
-0.035	265	test	blind	no-writing	semantic	aSTG
0.059	268	study	blind	writing	semantic	aSTG
-0.133	268	study	blind	no-writing	semantic	aSTG
-0.004	268	test	blind	writing	semantic	aSTG
0	268	test	blind	no-writing	semantic	aSTG
0.096	274	study	blind	writing	semantic	aSTG
-0.008	274	study	blind	no-writing	semantic	aSTG
0.04	274	test	blind	writing	semantic	aSTG
-0.04	274	test	blind	no-writing	semantic	aSTG
-0.001	277	study	blind	writing	semantic	aSTG
0.014	277	study	blind	no-writing	semantic	aSTG
-0.03	277	test	blind	writing	semantic	aSTG
0.017	277	test	blind	no-writing	semantic	aSTG
0.051	286	study	blind	writing	semantic	aSTG
0.049	286	study	blind	no-writing	semantic	aSTG
0.013	286	test	blind	writing	semantic	aSTG
0.043	286	test	blind	no-writing	semantic	aSTG
0.024	289	study	blind	writing	semantic	aSTG
0.049	289	study	blind	no-writing	semantic	aSTG
0.038	289	test	blind	writing	semantic	aSTG
-0.069	289	test	blind	no-writing	semantic	aSTG
0.032	320	study	blind	writing	semantic	aSTG
0.02	320	study	blind	no-writing	semantic	aSTG
-0.003	320	test	blind	writing	semantic	aSTG
-0.059	320	test	blind	no-writing	semantic	aSTG
0.012	344	study	blind	writing	semantic	aSTG
-0.018	344	study	blind	no-writing	semantic	aSTG
-0.006	344	test	blind	writing	semantic	aSTG
-0.076	344	test	blind	no-writing	semantic	aSTG
-0.032	345	study	blind	writing	semantic	aSTG
0.04	345	study	blind	no-writing	semantic	aSTG
-0.055	345	test	blind	writing	semantic	aSTG
0.044	345	test	blind	no-writing	semantic	aSTG
0	347	study	blind	writing	semantic	aSTG
0.027	347	study	blind	no-writing	semantic	aSTG
0.027	347	test	blind	writing	semantic	aSTG
-0.008	347	test	blind	no-writing	semantic	aSTG
0.061	287	study	sighted	writing	semantic	aSTG
-0.075	287	study	sighted	no-writing	semantic	aSTG
-0.024	287	test	sighted	writing	semantic	aSTG
0.008	287	test	sighted	no-writing	semantic	aSTG
-0.006	299	study	sighted	writing	semantic	aSTG
-0.045	299	study	sighted	no-writing	semantic	aSTG
-0.001	299	test	sighted	writing	semantic	aSTG
-0.057	299	test	sighted	no-writing	semantic	aSTG
0.018	302	study	sighted	writing	semantic	aSTG
0.036	302	study	sighted	no-writing	semantic	aSTG
0.023	302	test	sighted	writing	semantic	aSTG
0.106	302	test	sighted	no-writing	semantic	aSTG
0.051	303	study	sighted	writing	semantic	aSTG
0.038	303	study	sighted	no-writing	semantic	aSTG
0.009	303	test	sighted	writing	semantic	aSTG
-0.067	303	test	sighted	no-writing	semantic	aSTG
-0.039	310	study	sighted	writing	semantic	aSTG
0.079	310	study	sighted	no-writing	semantic	aSTG
0.011	310	test	sighted	writing	semantic	aSTG
-0.012	310	test	sighted	no-writing	semantic	aSTG
0.03	272	study	sighted	writing	semantic	aSTG
-0.05	272	study	sighted	no-writing	semantic	aSTG
0	272	test	sighted	writing	semantic	aSTG
0.147	272	test	sighted	no-writing	semantic	aSTG
-0.077	312	study	sighted	writing	semantic	aSTG
0.026	312	study	sighted	no-writing	semantic	aSTG
0.135	312	test	sighted	writing	semantic	aSTG
-0.066	312	test	sighted	no-writing	semantic	aSTG
0.017	305	study	sighted	writing	semantic	aSTG
0.005	305	study	sighted	no-writing	semantic	aSTG
-0.02	305	test	sighted	writing	semantic	aSTG
0.044	305	test	sighted	no-writing	semantic	aSTG
-0.145	323	study	sighted	writing	semantic	aSTG
0.096	323	study	sighted	no-writing	semantic	aSTG
0.013	323	test	sighted	writing	semantic	aSTG
0.135	323	test	sighted	no-writing	semantic	aSTG
-0.033	356	study	sighted	writing	semantic	aSTG
-0.007	356	study	sighted	no-writing	semantic	aSTG
0.026	356	test	sighted	writing	semantic	aSTG
0.01	356	test	sighted	no-writing	semantic	aSTG
-0.017	568	study	sighted	writing	semantic	aSTG
-0.077	568	study	sighted	no-writing	semantic	aSTG
0.038	568	test	sighted	writing	semantic	aSTG
-0.036	568	test	sighted	no-writing	semantic	aSTG
-0.028	481	study	sighted	writing	semantic	aSTG
0.069	481	study	sighted	no-writing	semantic	aSTG
0.21	481	test	sighted	writing	semantic	aSTG
-0.021	481	test	sighted	no-writing	semantic	aSTG
0.092	510	study	sighted	writing	semantic	aSTG
0.021	510	study	sighted	no-writing	semantic	aSTG
-0.007	510	test	sighted	writing	semantic	aSTG
-0.031	510	test	sighted	no-writing	semantic	aSTG
-0.058	484	study	sighted	writing	semantic	aSTG
-0.016	484	study	sighted	no-writing	semantic	aSTG
-0.053	484	test	sighted	writing	semantic	aSTG
-0.027	484	test	sighted	no-writing	semantic	aSTG
-0.158	504	study	sighted	writing	semantic	aSTG
-0.162	504	study	sighted	no-writing	semantic	aSTG
0.046	504	test	sighted	writing	semantic	aSTG
0.008	504	test	sighted	no-writing	semantic	aSTG
-0.051	485	study	sighted	writing	semantic	aSTG
-0.022	485	study	sighted	no-writing	semantic	aSTG
0.041	485	test	sighted	writing	semantic	aSTG
0.026	485	test	sighted	no-writing	semantic	aSTG
0.022	573	study	sighted	writing	semantic	aSTG
-0.019	573	study	sighted	no-writing	semantic	aSTG
0.047	573	test	sighted	writing	semantic	aSTG
0.084	573	test	sighted	no-writing	semantic	aSTG
-0.004	497	study	sighted	writing	semantic	aSTG
0.064	497	study	sighted	no-writing	semantic	aSTG
-0.049	497	test	sighted	writing	semantic	aSTG
0.01	497	test	sighted	no-writing	semantic	aSTG
0	261	study	blind	writing	motor	aSTG
0.013	261	study	blind	no-writing	motor	aSTG
-0.002	261	test	blind	writing	motor	aSTG
0.002	261	test	blind	no-writing	motor	aSTG
0.032	264	study	blind	writing	motor	aSTG
0.037	264	study	blind	no-writing	motor	aSTG
-0.053	264	test	blind	writing	motor	aSTG
-0.012	264	test	blind	no-writing	motor	aSTG
-0.028	265	study	blind	writing	motor	aSTG
0.063	265	study	blind	no-writing	motor	aSTG
-0.042	265	test	blind	writing	motor	aSTG
0.127	265	test	blind	no-writing	motor	aSTG
0.1	268	study	blind	writing	motor	aSTG
0.084	268	study	blind	no-writing	motor	aSTG
0.145	268	test	blind	writing	motor	aSTG
-0.065	268	test	blind	no-writing	motor	aSTG
0.089	274	study	blind	writing	motor	aSTG
-0.113	274	study	blind	no-writing	motor	aSTG
0.023	274	test	blind	writing	motor	aSTG
-0.098	274	test	blind	no-writing	motor	aSTG
0.053	277	study	blind	writing	motor	aSTG
-0.041	277	study	blind	no-writing	motor	aSTG
-0.07	277	test	blind	writing	motor	aSTG
0.193	277	test	blind	no-writing	motor	aSTG
-0.008	286	study	blind	writing	motor	aSTG
0.064	286	study	blind	no-writing	motor	aSTG
0.208	286	test	blind	writing	motor	aSTG
0.069	286	test	blind	no-writing	motor	aSTG
-0.018	289	study	blind	writing	motor	aSTG
-0.108	289	study	blind	no-writing	motor	aSTG
-0.048	289	test	blind	writing	motor	aSTG
-0.032	289	test	blind	no-writing	motor	aSTG
-0.053	320	study	blind	writing	motor	aSTG
0.045	320	study	blind	no-writing	motor	aSTG
-0.027	320	test	blind	writing	motor	aSTG
-0.01	320	test	blind	no-writing	motor	aSTG
0.007	344	study	blind	writing	motor	aSTG
-0.058	344	study	blind	no-writing	motor	aSTG
-0.07	344	test	blind	writing	motor	aSTG
-0.085	344	test	blind	no-writing	motor	aSTG
0.077	345	study	blind	writing	motor	aSTG
-0.011	345	study	blind	no-writing	motor	aSTG
0.061	345	test	blind	writing	motor	aSTG
0.02	345	test	blind	no-writing	motor	aSTG
-0.072	347	study	blind	writing	motor	aSTG
-0.021	347	study	blind	no-writing	motor	aSTG
0.151	347	test	blind	writing	motor	aSTG
-0.016	347	test	blind	no-writing	motor	aSTG
0.046	287	study	sighted	writing	motor	aSTG
0.087	287	study	sighted	no-writing	motor	aSTG
-0.069	287	test	sighted	writing	motor	aSTG
-0.019	287	test	sighted	no-writing	motor	aSTG
0.071	299	study	sighted	writing	motor	aSTG
0.02	299	study	sighted	no-writing	motor	aSTG
0.064	299	test	sighted	writing	motor	aSTG
-0.023	299	test	sighted	no-writing	motor	aSTG
0.075	302	study	sighted	writing	motor	aSTG
-0.043	302	study	sighted	no-writing	motor	aSTG
0.078	302	test	sighted	writing	motor	aSTG
0.026	302	test	sighted	no-writing	motor	aSTG
0.069	303	study	sighted	writing	motor	aSTG
-0.101	303	study	sighted	no-writing	motor	aSTG
-0.017	303	test	sighted	writing	motor	aSTG
-0.029	303	test	sighted	no-writing	motor	aSTG
0.023	310	study	sighted	writing	motor	aSTG
-0.041	310	study	sighted	no-writing	motor	aSTG
-0.079	310	test	sighted	writing	motor	aSTG
-0.053	310	test	sighted	no-writing	motor	aSTG
0.045	272	study	sighted	writing	motor	aSTG
0.018	272	study	sighted	no-writing	motor	aSTG
0.025	272	test	sighted	writing	motor	aSTG
-0.046	272	test	sighted	no-writing	motor	aSTG
-0.036	312	study	sighted	writing	motor	aSTG
-0.07	312	study	sighted	no-writing	motor	aSTG
0.053	312	test	sighted	writing	motor	aSTG
-0.029	312	test	sighted	no-writing	motor	aSTG
-0.007	305	study	sighted	writing	motor	aSTG
0.032	305	study	sighted	no-writing	motor	aSTG
0.159	305	test	sighted	writing	motor	aSTG
[truncated: 221 more rows]
